# Supplementary material for: Microstructures amplify carotenoid plumage signals in tanagers
Source: Sci Rep. 2021 Apr 21;11:8582. doi: 10.1038/s41598-021-88106-w (PMC8060279; doi:10.1038/s41598-021-88106-w)
Supplement: Supplementary file 2 — Supplementary Information 2. [file 41598_2021_88106_MOESM2_ESM.zip]

Archive with 11 entries (11 files):
- Supplemental Files/carotenoid_analyses.R
- Supplemental Files/Carotenoid_Pigments_Ramphocelus.csv
- Supplemental Files/Dihedral_Barbules_Angle_Sweep.lsf
- Supplemental Files/Expanded_Feather_Barb_Female_vs_Male.lsf
- Supplemental Files/microstructure_analyses.R
- Supplemental Files/Microstructure_SEM_Measurements_Ramphocelus.csv
- Supplemental Files/pigment_names.csv
- Supplemental Files/ramphocelus_rooted_ingrouponly.tree
- Supplemental Files/ramphocelus_rooted_ingrouponly_ultrametric.tree
- Supplemental Files/spectrophotometry_analyses.R
- Supplemental Files/Spectrophotometry_Ramphocelus.csv
