# Supplementary material for: Microstructures amplify carotenoid plumage signals in tanagers
Source: Sci Rep. 2021 Apr 21;11:8582. doi: 10.1038/s41598-021-88106-w (PMC8060279; doi:10.1038/s41598-021-88106-w)
Supplement: Supplementary file 2 — Supplementary Information 2. [file 41598_2021_88106_MOESM2_ESM.zip › Supplemental Files/carotenoid_analyses.R]

library(phytools)
library(ape)
library(tidyverse)
library(cowplot)
library(pavo)
library(nlme)
library(MCMCglmm)

setwd("C:/Users/dakot/Documents/Tanagers/Pigments")

tree <- read.tree("ramphocelus_rooted_ingrouponly.tree")
tree_ultrametric <- read.tree("ramphocelus_rooted_ingrouponly_ultrametric.tree")
plot(tree)

cardata <- read_csv("All_Tanager_Pigments_normalized.csv")
car_names <- read_csv("pigment_names.csv")

# cardata <- read_csv("All_Tanager_Pigments_normalized.csv")
# car_names <- read_csv("pigment_names.csv")

#Choose RGB values to represent each carotenoid - based on the color brewer 8-class Dark 2
rgb_choice = list("apo_8_carotenal" = c(27,158,119),"beta_cryptoxanthin" = c(217,95,2), "canthaxanthin" = c(117,112,179), "zeaxanthin" = c(231,41,138), "adonirubin" = c(102,166,30), "adonixanthin" = c(230, 171,2), "didehydroastaxanthin" = c(166,118,29), "astaxanthin" = c(102,102,102))

#With each RGB value, create a vector of 5 alphas
create_color_vec <- function(rgb_vals){
  alpha_vals <- c(50,100,150,200,255)
  color_vec = rep(NA,length(alpha_vals))
  for (i in 1:length(alpha_vals)){
    color_vec[i] <- rgb(rgb_vals[1],rgb_vals[2],rgb_vals[3],alpha_vals[i],maxColorValue = 255)
  }
  return(color_vec)
}

#Expand each carotenoid RGB choice to vector of alphas for plotting
rgb_vec_list <- lapply(rgb_choice,create_color_vec)

#Add correct names to dataframe
cardata_named <- cardata %>%
  gather(pigment,car_val,apo.8.carotenal:astaxanthin_iso) %>%
  left_join(car_names,by=c("pigment"))

#Pull out pigment families
pigment_fams <- cardata_named %>%
  distinct(family) %>%
  pull

#Data re-formatting
cardata_newnames <- cardata_named %>%
  select(-type,-pigment,-family) %>%
  spread(new_name,car_val,convert=TRUE)

#Create a single vector of color for each pigment family
pigment_fams_color_vec <- unlist(lapply(rgb_vec_list,function(x)x[5]))
names(pigment_fams_color_vec) <- names(rgb_vec_list)

#Plot propotions of log10 carotenoids in different color schemes, both for first set of patches and then for alternative patches

##############
## MALES
##############

pdf("males_log10_pigment_families.pdf",height=6,width=10)
#Plot log10 data for males
for (i in 1:length(pigment_fams)){
  pigs_in_fam <- car_names %>%
    #filter(family==pigment_fams[i]) %>%
    pull(new_name)
  rownorm_m <- cardata_newnames %>%
    filter(area_binary==1,sex=="male") %>%
    select(-species_full,-sex,-area,-area_binary,-feather_weight,-MCZ,-value,-run) %>%
    mutate_at(funs(log10(1+.)),.vars=vars(pigs_in_fam)) %>%
    select(species,pigs_in_fam) %>%
    as.data.frame
  rownames(rownorm_m) <- rownorm_m$species
  rownorm_m$species <- NULL
  rownorm_m <- rownorm_m[tree$tip.label,]
  rownorm_m <- replace(rownorm_m,rownorm_m==0,7)
  
  phylo.heatmap(tree=tree,X=rownorm_m,colors = rgb_vec_list[[pigment_fams[i]]])
}
dev.off()

pdf("males_log10_pigment_families_alternate.pdf",height=6,width=10)
#Plot log10 data for males
for (i in 1:length(pigment_fams)){
  pigs_in_fam <- car_names %>%
    #filter(family==pigment_fams[i]) %>%
    pull(new_name)
  rownorm_m <- cardata_newnames %>%
    filter(area_binary_alt==1,sex=="male") %>%
    select(-species_full,-sex,-area,-area_binary,-feather_weight,-MCZ,-value,-run) %>%
    mutate_at(funs(log10(1+.)),.vars=vars(pigs_in_fam)) %>%
    select(species,pigs_in_fam) %>%
    as.data.frame
  rownames(rownorm_m) <- rownorm_m$species
  rownorm_m$species <- NULL
  rownorm_m <- rownorm_m[tree$tip.label,]
  rownorm_m <- replace(rownorm_m,rownorm_m==0,7)
  
  phylo.heatmap(tree=tree,X=rownorm_m,colors = rgb_vec_list[[pigment_fams[i]]])
}
dev.off()

##############
## FEMALES
##############

pdf("females_log10_pigment_families.pdf",height=6,width=10)
#Plot log10 data for males
for (i in 1:length(pigment_fams)){
  pigs_in_fam <- car_names %>%
    #filter(family==pigment_fams[i]) %>%
    pull(new_name)
  rownorm_m <- cardata_newnames %>%
    filter(area_binary==1,sex=="female") %>%
    select(-species_full,-sex,-area,-area_binary,-feather_weight,-MCZ,-value,-run) %>%
    mutate_at(funs(log10(1+.)),.vars=vars(pigs_in_fam)) %>%
    select(species,pigs_in_fam) %>%
    as.data.frame
  rownames(rownorm_m) <- rownorm_m$species
  rownorm_m$species <- NULL
  rownorm_m <- rownorm_m[tree$tip.label,]
  rownorm_m <- replace(rownorm_m,rownorm_m==0,7)
  
  phylo.heatmap(tree=tree,X=rownorm_m,colors = rgb_vec_list[[pigment_fams[i]]])
}
dev.off()

pdf("females_log10_pigment_families_alternate.pdf",height=6,width=10)
#Plot log10 data for males
for (i in 1:length(pigment_fams)){
  pigs_in_fam <- car_names %>%
    #filter(family==pigment_fams[i]) %>%
    pull(new_name)
  rownorm_m <- cardata_newnames %>%
    filter(area_binary_alt==1,sex=="female") %>%
    select(-species_full,-sex,-area,-area_binary,-feather_weight,-MCZ,-value,-run) %>%
    mutate_at(funs(log10(1+.)),.vars=vars(pigs_in_fam)) %>%
    select(species,pigs_in_fam) %>%
    as.data.frame
  rownames(rownorm_m) <- rownorm_m$species
  rownorm_m$species <- NULL
  rownorm_m <- rownorm_m[tree$tip.label,]
  rownorm_m <- replace(rownorm_m,rownorm_m==0,7)
  
  phylo.heatmap(tree=tree,X=rownorm_m,colors = rgb_vec_list[[pigment_fams[i]]])
}
dev.off()

### to prepare final figure, combine PDFs in Illustrator

###################################################################################
#####Compare proportions of pigments between replicates, males and females, and different male patches for melanogaster and dimidatus
###################################################################################

####Extract replicates for each species
replicate_comparison <- cardata %>%
  filter(run=="second", sex=="male", MCZ != "MCZ107435", MCZ != "MCZ103856") %>%
  select(species, MCZ,run,apo.8.carotenal:astaxanthin_iso) %>%
  gather("carotenoid","signal",-MCZ,-run, -species) %>%
  mutate(rep = rep(c("rep1","rep2"),58)) %>%
  group_by(species,MCZ) %>%
  mutate(signal_norm = signal/max(signal)) %>%
  #unite(species_rep,species,rep,sep="_",remove = F) %>%
  ungroup() %>%
  select(-MCZ,-signal) %>%
  spread(rep,signal_norm)

#Plot
replicate_comparison %>%
  ggplot(aes(rep1,rep2,fill=species)) +
  geom_point(size=3,pch=21,color="black") +
  geom_smooth(method=lm,se=F,aes(color=species))+
  theme(axis.text.x=element_text(angle=90)) +
  xlab("replicate 1") +
  ylab("replicate 2") +
  theme_classic()+
  scale_color_manual(values = c("RamFla" = "red", "RamIct" = "yellow"),labels = c("RamFla" = "R. flammigerus", "RamIct" = "R. icteronotus"))+
  scale_fill_manual(values = c("RamFla" = "red", "RamIct" = "yellow"),labels = c("RamFla" = "R. flammigerus", "RamIct" = "R. icteronotus"))
ggsave("RamFla_RamIct_ReplicateComparisons.pdf",width=6,height=4)
  
#Use a linear model to actually test the correlation between replicates for each species
replicate_comparison_model_RamFla <- replicate_comparison %>% 
  filter(species == "RamFla") %>%
  lm(rep1 ~ rep2,data=.)
summary(replicate_comparison_model_RamFla)

replicate_comparison_model_RamIct <- replicate_comparison %>% 
  filter(species == "RamIct") %>%
  lm(rep1 ~ rep2,data=.)
summary(replicate_comparison_model_RamIct)


####Compare log10 proportions of pigments between males and females
cardata_mf <- cardata_newnames %>%
  filter(area_binary==1,run=="first") %>%
  gather(pigment,car_val,-species:-value) %>%
  mutate(car_val_logged = log10(1+car_val)) %>%
  select(-area,-area_binary_alt,-feather_weight,-run,-MCZ, -car_val_logged) %>%
  spread(sex,car_val) %>%
  #filter(!(female== 0 & male == 0)) %>%
  mutate(female = replace(female,female==0,7)) %>%
  mutate(male = replace(male,male==0,7)) %>%
  left_join(car_names,by=c("pigment" = "new_name"))

#Plot comparing male and female pigment values colored by pigment families
all_mvsf <- cardata_mf %>%
  #filter(!is.na(male),!is.na(female)) %>%
  mutate(male = log10(1+male), female = log10(1+female)) %>%  
  #mutate(female = replace(female,female<2,7)) %>%
  #mutate(male = replace(male,male<2,7)) %>%
  ggplot(aes(male,female,col=family)) +
  geom_point(size=1,alpha=.8) +
  scale_color_manual(values = pigment_fams_color_vec,name="pigment family")+  
  guides(color=guide_legend(override.aes = list(alpha=1)))+
  theme_classic()+
  theme(legend.position="none")+
  theme(text = element_text(size=10),
        axis.text.x = element_text(size=10),
        axis.text.y = element_text(size=10),
        legend.text=element_text(size=10)) 
all_mvsf
ggsave("Males_vs_Female_pigmentfams.pdf",height=2.5,width=2.5, useDingbats=FALSE)

all_mvsf+coord_cartesian(xlim=c(7.5,11.5),ylim=c(7.5,11.5))
  # theme(text = element_blank(),
  #       #axis.text.x = element_blank(),
  #       #axis.text.y = element_blank(),
  #       legend.text=element_blank())
ggsave("Males_vs_Female_pigmentfams_ZOOM.pdf",height=2.25,width=2.25, useDingbats=FALSE)


#Plot SUMMED BY FAMILY male and female pigment values colored by pigment families
all_mvsf_SUM<-cardata_mf %>%
  filter(!is.na(male),!is.na(female)) %>%
  group_by(species,family)%>%
  summarize(sumF=sum(female),sumM=sum(male))%>%
  mutate(male = log10(1+sumM), female = log10(1+sumF)) %>%  
  #mutate(female = replace(female,female<2,7)) %>%
  #mutate(male = replace(male,male<2,7))%>%
  ggplot(aes(male,female,col=family)) +
  geom_point(size=1,alpha=.8) +
  scale_color_manual(values = pigment_fams_color_vec,name="pigment family")+  
  guides(color=guide_legend(override.aes = list(alpha=1)))+
  theme_classic()+
  theme(legend.position="none")+
  theme(text = element_text(size=10),
        axis.text.x = element_text(size=10),
        axis.text.y = element_text(size=10),
        legend.text=element_text(size=10)) +
  ylab("female (summed)")+xlab("male (summed)")
all_mvsf_SUM
ggsave("Males_vs_Female_pigmentfams_summed.pdf",height=2.5,width=2.5, useDingbats=FALSE)
all_mvsf_SUM+coord_cartesian(xlim=c(7.5,11.5),ylim=c(7.5,11.5))
  # theme(text = element_blank(),
  #       #axis.text.x = element_blank(),
  #       #axis.text.y = element_blank(),
  #       legend.text=element_blank())
ggsave("Males_vs_Female_pigmentfams_summed_ZOOM.pdf",height=2.25,width=2.25, useDingbats=FALSE)

####Normalized patch comparison for melanogaster and dimidatus

####RamMel

RamMel_com <- cardata %>%
  filter(sex=="male", species=="RamMel") %>%
  dplyr::select(species,area,apo.8.carotenal:astaxanthin_iso) %>%
  gather("carotenoid","signal",-area, -species) %>%
  group_by(species,area) %>%
  mutate(signal_norm = signal/max(signal)) %>%
  ungroup() %>%
  dplyr::select(-signal) %>%
  spread(area,signal_norm) %>%
  left_join(car_names,by=c("carotenoid"="pigment"))

#Plot
RamMel_com %>%
  ggplot(aes(throat,`upper throat`,col=family)) +
  geom_point(size=3,pch=19) +
  theme(axis.text.x=element_text(angle=90)) +
  xlab("throat") +
  ylab("upper throat") +
  scale_color_manual(values = pigment_fams_color_vec, name="pigment family")+
  theme_classic()
ggsave("RamMel_Patch_Comparison.pdf",width=6,height=4)


#Use a linear model to actually test the correlation between replicates for each species
replicate_comparison_model_RamMel <- RamMel_com %>% 
  lm(throat ~ `upper throat`,data=.)
summary(replicate_comparison_model_RamMel)


#RamDim
RamDim_com <- cardata %>%
  filter(sex=="male", species=="RamDim") %>%
  dplyr::select(species,area,apo.8.carotenal:astaxanthin_iso) %>%
  gather("carotenoid","signal",-area, -species) %>%
  group_by(species,area) %>%
  mutate(signal_norm = signal/max(signal)) %>%
  ungroup() %>%
  dplyr::select(-signal) %>%
  spread(area,signal_norm) %>%
  left_join(car_names,by=c("carotenoid"="pigment"))

#Plot
RamDim_com %>%
  ggplot(aes(`red rump`,`dark velvet throat`,col=family)) +
  geom_point(size=3,pch=19) +
  theme(axis.text.x=element_text(angle=90)) +
  xlab("rump") +
  ylab("throat") +
  scale_color_manual(values = pigment_fams_color_vec, name="pigment family")+
  theme_classic()
ggsave("RamDim_Patch_Comparison.pdf",width=6,height=4)

#Use a linear model to actually test the correlation between replicates for each species
replicate_comparison_model_RamDim <- RamDim_com %>% 
  lm(`dark velvet throat` ~ `red rump`,data=.)
summary(replicate_comparison_model_RamDim)


######################
#
# Ancestral State 
#
######################

pigments <- car_names %>%
  pull(new_name)

cardata_newnames_long <- cardata_newnames %>%
  filter(area_binary==1,run=="first") %>%
  gather(pigment,car_val,-species:-value) %>%
  mutate(car_val_logged = log10(1+car_val)) %>%
  left_join(car_names,by=c("pigment" = "new_name"))


pdf(file = "car_reconstructions_male_pigment_fams_quant.pdf",width=3,height=4)
for (i in 1:length(pigment_fams)){
  pig_data <- cardata_newnames_long %>%
    filter(family == pigment_fams[i],sex == "male") %>%
    group_by(species) %>%
    summarize(sum_car_val = sum(car_val)) %>%
    mutate(log_sum_car_val = log10(sum_car_val+1)) %>%
    #mutate(car_val_discrete = if_else(car_val > 0,1,0)) %>%
    select(species,log_sum_car_val) %>%
    as.data.frame
  pig_data_vec <- pig_data$log_sum_car_val
  names(pig_data_vec) <- pig_data$species
  pig_data_vec[pig_data_vec==0] <- 7
  #try(fit.fastAnc <- fastAnc(x = pig_data_vec,tree=tree))
  #plotTree(tree,mar=c(0.1,0.1,5.1,0.1),offset=0.5)
  #try(nodelabels(fit.fastAnc,cex=0.7))
  #tiplabels(pie=to.matrix(pig_data_vec[tree$tip.label],seq=c(0,1)),cex=0.5)
  #title(pigments[i])
  obj <- contMap(tree = tree,x = pig_data_vec,sig=1)
  #obj2 <- setMap(obj,colors=c(rgb_vec_list[[pigment_fams[i]]][5]))
  #obj3 <- setMap(obj,colors=c(rgb_vec_list[[pigment_fams[i]]][5],rgb_vec_list[[pigment_fams[i]]][1]))
  title(pigment_fams[i])
}
dev.off()


pdf(file = "car_reconstructions_female_pigment_fams_quant.pdf",width=3,height=5)
for (i in 1:length(pigment_fams)){
  pig_data <- cardata_newnames_long %>%
    filter(family == pigment_fams[i],sex == "female") %>%
    group_by(species) %>%
    summarize(sum_car_val = sum(car_val)) %>%
    mutate(log_sum_car_val = log10(sum_car_val+1)) %>%
    #mutate(car_val_discrete = if_else(car_val > 0,1,0)) %>%
    dplyr::select(species,log_sum_car_val) %>%
    as.data.frame
  pig_data_vec <- pig_data$log_sum_car_val
  names(pig_data_vec) <- pig_data$species
  pig_data_vec[pig_data_vec==0] <- 7
  #try(fit.fastAnc <- fastAnc(x = pig_data_vec,tree=tree))
  #plotTree(tree,mar=c(0.1,0.1,5.1,0.1),offset=0.5)
  #try(nodelabels(fit.fastAnc,cex=0.7))
  #tiplabels(pie=to.matrix(pig_data_vec[tree$tip.label],seq=c(0,1)),cex=0.5)
  #title(pigments[i])
  obj <- contMap(tree = tree,x = pig_data_vec,sig=1,direction="leftwards")
  #obj2 <- setMap(obj,colors=c(rgb_vec_list[[pigment_fams[i]]][5]))
  #obj3 <- setMap(obj,colors=c(rgb_vec_list[[pigment_fams[i]]][5],rgb_vec_list[[pigment_fams[i]]][1]))
  title(pigment_fams[i])
}
dev.off()


#################################################################################
##
##
##
## MCMC glmm models to test whether males and females are correlated
##
##
##
#################################################################################

##
## files were already read in above.
## here they are again just in case, commented out
##

#car_names<-read.csv("pigment_names.csv")
#cardata<-read.csv("All_Tanager_Pigments_Normalized.csv")
#tree_ultrametric <- read.tree("ramphocelus_rooted_ingrouponly_ultrametric.tree")

car_names$pigment<-as.character(car_names$pigment)
cardata$species<-as.character(cardata$species)
plot(tree_ultrametric)

#########################################
##
##  set up dataframe
## 
#########################################

males<-cardata%>%
  select(-species_full,-area,-run,-feather_weight,-MCZ,-value)%>%
  filter(area_binary==1)%>%
  select(-area_binary,-area_binary_alt)%>%
  filter(sex=="male")%>%
  select(-sex)%>%
  gather(pigment,male_value,-species)

# all isomers individually
all_isomers<-cardata%>%
  select(-species_full,-area,-run,-feather_weight,-MCZ,-value)%>%
  filter(area_binary==1)%>%
  select(-area_binary,-area_binary_alt)%>%
  filter(sex=="female")%>%
  select(-sex)%>%
  gather(pigment,female_value,-species)%>%
  full_join(males)%>%
  full_join(car_names)%>%
  group_by(species,family)%>%
  mutate(female=log(female_value+1,10))%>%
  mutate(male=log(male_value+1,10))%>%
  ungroup() %>%
  # MCMCglmm cannot accept a dataframe with "family" as a column
  # because it gets confused about model family
  mutate(pigmentfam=family)%>%
  mutate(phylo=species)%>%
  select(-family)
all_isomers$species<-as.character(all_isomers$species)
all_isomers_df<-as.data.frame(all_isomers)

# all isomers summed by pigment family
all_summed<-cardata%>%
  select(-species_full,-area,-run,-feather_weight,-MCZ,-value)%>%
  filter(area_binary==1)%>%
  select(-area_binary,-area_binary_alt)%>%
  filter(sex=="female")%>%
  select(-sex)%>%
  gather(pigment,female_value,-species)%>%
  full_join(males)%>%
  full_join(car_names)%>%
  group_by(species,family)%>%
  summarize(sumF=sum(female_value),sumM=sum(male_value))%>%
  mutate(female=log(sumF+1,10))%>%
  mutate(male=log(sumM+1,10))%>%
  ungroup()%>%
  # MCMCglmm cannot accept a dataframe with "family" as a column
  # because it gets confused about model family
  mutate(pigmentfam=family)%>%
  mutate(phylo=species)%>%
  select(-family)
all_summed$species<-as.character(all_summed$species)
all_summed_df<-as.data.frame(all_summed)

all_summed_df
all_isomers_df

#####################################
#####################################
### quick phyl paired t test
#####################################
#####################################

source_df<-all_summed_df

all_pig_fams<-source_df$pigmentfam%>%unique()
results<-matrix(nrow=length(all_pig_fams), ncol=4)
colnames(results)<-c('pigment family','p_value','95% CI Left','95% CI Right')

for (i in 1:length(all_pig_fams)) {
  my_fam<-all_summed_df%>%
   filter(pigmentfam == all_pig_fams[i])%>%
   select(male,female,phylo)
  rownames(my_fam)<-my_fam$phylo
  my_fam_male<-my_fam%>%
  select(male)
  my_fam_female<-my_fam%>%
  select(female)

  t.test<-phyl.pairedttest(tree_ultrametric, my_fam_male, my_fam_female)
  
  results[i,1] <- all_pig_fams[i]
  results[i,2] <- round(t.test$P.dbar,2)
  results[i,3] <-round(t.test$dbar + t.test$se*1.96,2)
  results[i,4] <- round(t.test$dbar - t.test$se*1.96,2)

}

results
write.csv(results,"phyl_paired_ttest_pigments.csv")


#########################
## 
## separate lm for each species.
##
#########################

all_species<-all_summed_df$phylo%>%unique()
results<-matrix(nrow=length(all_species), ncol=7)
colnames(results)<-c('species','R squared','slope','se','pvalue','conf_L','conf_R')

for (i in 1:length(all_species)) {
myspecies<-all_summed_df%>%
  filter(phylo==all_species[i])
model<-summary(lm(myspecies$female~myspecies$male))
r2<-model$r.squared
slope<-model$coefficients[2,1]
se<-model$coefficients[2,2]
pval<-model$coefficients[2,4]
results[i,1]<-all_species[i]
results[i,2]<-round(r2,2)
results[i,3]<-round(slope,2)
results[i,4]<-round(se,4)
results[i,5]<-round(pval,5)
results[i,6]<-round(slope-2*se,2)
results[i,7]<-round(slope+2*se,2)
}
final_results<-as.data.frame(results)%>%
  mutate(sig=ifelse(pvalue<0.025,"*","NS"))%>%
  arrange(sig)
final_results$species<-recode(final_results$species, 
                              RamIct="R. f. icteronotus",
                              RamFla="R. flammigerus",
                              RamCar="R. carbo",
                              RamMel="R. melanogaster",
                              RamBre="R. bresilius",
                              RamDim="R. dimidiatus",
                              RamNig="R. nigrogularis",
                              RamCos="R. costaricensis",
                              RamPas="R. passerinii",
                              RamSan="R. sanguinolentus")
                                     
write.csv(final_results,"linear_models_within_species.csv")

final_results$slope<-as.numeric(final_results$slope)
final_results$se<-as.numeric(final_results$se)
final_results$pvalue<-as.numeric(final_results$pvalue)

ggplot(data=final_results,aes(x=slope,y=reorder(species,-pvalue)))+
  geom_point()+
  geom_errorbarh(aes(xmax = slope + 2*se, xmin = slope - 2*se, height = .2))+
  geom_vline(xintercept=1,linetype="dotted",color="grey45")+
  theme_classic()+
  coord_cartesian(xlim=c(-0.5,5))+
  xlab("female:male pigments\n(slope of linear model)")+
  ylab("species")+
  theme(text = element_text(size=10),
        plot.title=element_text(size=10,hjust=0.5),
        axis.text.x = element_text(size=10),
        axis.title.y = element_blank(),
        axis.text.y = element_text(face='italic'))
ggsave("Carotenoids_By_Species_LM_Slopes.pdf",height=4,width=4, useDingbats=FALSE)


#######################################
##
##  Construct MCMCglmm  Model
##
##  Useful resources: 
##  http://www.mpcm-evolution.com/practice/online-practical-material-chapter-11/chapter-11-1-simple-model-mcmcglmm
##  https://cran.r-project.org/web/packages/MCMCglmm/vignettes/CourseNotes.pdf
##  http://www.wildanimalmodels.org/tiki-download_wiki_attachment.php?attId=24
##
#######################################

## set up inverseA for all models

Ainv<-inverseA(tree_ultrametric,nodes="TIPS",scale=TRUE)$Ainv #an inverse matrix of the phylogeny
Ainv

##############################################################################
##
## Summed Isomers Model, low belief priors
##
##############################################################################

## Specify priors
##
## nu is the degree of belief, and this is specifying a small degree of belief (nonetheless
## acting as a "proper" prior)

prior1 <- list(R = list(V = diag(1), nu = 0.002),
               G = list(G1 = list(V = 1, nu = 0.002),
                        G1 = list(V = 1, nu = 0.002)))

model_summed<-MCMCglmm(female~male,random=~phylo+pigmentfam,
                     family="gaussian",
                     ginverse=list(phylo=Ainv),
                     prior=prior1,
                     data=all_summed_df,nitt=1000000,burnin=100000,thin=500)

## Plot a time series sampling the model's intercept.
## it should be centered around a mean on the Y-axis and show consistent, relatively
## low variation around that mean.
##
## right side plot is same data as a distribution.
plot(model_summed$Sol)


## now let's look at the same plots for the random effects
plot(model_summed$VCV) 

## is 0 included in either's 95% confidence interval
HPDinterval((model_summed$VCV)[,'pigmentfam'])
mean((model_summed$VCV)[,'pigmentfam'])
HPDinterval((model_summed$VCV)[,'phylo'])
mean((model_summed$VCV)[,'phylo'])

HPDinterval(model_summed$VCV)
HPDinterval(model_summed$VCV[, 'pigmentfam']/rowSums(model_summed$VCV))
## summary of the model results
summary(model_summed) # DIC 377.9, male 0.74 ***, eff sample 1998
posterior.mode(model_summed$VCV) # phylo 0.01, pigmentfam 0.013, units 5.71


## check the autocorrelation 
##
## for lag values greater than zero, all values should be near 0 (less than 0.1)
##  
autocorr(model_summed$VCV) #good


## check the phylogenetic signal
lambda <- model_summed$VCV[,'phylo']/
  rowSums(model_summed$VCV)

mean(lambda) ### 0.017, close to 0. near 1 would be total brownian motion model


##################################
## all isomers, low belief priors
##################################

model_all_isomers<-MCMCglmm(female~male,random=~phylo+pigmentfam,
                             family="gaussian",
                             ginverse=list(phylo=Ainv),
                             prior=prior1,
                             data=all_isomers_df,nitt=1000000,burnin=100000,thin=500)

plot(model_all_isomers$Sol)  #good
plot(model_all_isomers$VCV) #good
HPDinterval((model_all_isomers$VCV)[,'pigmentfam'])
mean((model_all_isomers$VCV)[,'pigmentfam'])
HPDinterval((model_all_isomers$VCV)[,'phylo'])
mean((model_all_isomers$VCV)[,'phylo'])
summary(model_all_isomers) # DIC 1578.2, male post.mean 0.55 ***, N 1998
posterior.mode(model_all_isomers$VCV) #phylo 0.016, pigmentfam 0.91, units 13.1
autocorr(model_all_isomers$VCV) # good
lambda <- model_all_isomers$VCV[,'phylo']/
  rowSums(model_all_isomers$VCV)
mean(lambda) #0.018

##############################################################################
##
## MEDIUM BELIEF PRIOR
##
## try a different prior specifying high belief in prior for phylogeny and pigmentfam
##
##############################################################################

#####################################
## ALL ISOMERS, medium belief
#####################################

p.var <- var(all_isomers_df$female, na.rm = TRUE)

prior_all_mediumbelief <- list(G = list(G1 = list(V = matrix(p.var * 0.05), nu = 1),
                                    G1 = list(V = matrix(p.var * 0.05), nu = 1)), 
                           R = list(V = matrix(p.var * 0.95), nu = 1))

model_all_mediumbelief<-MCMCglmm(female~male,random=~phylo+pigmentfam,
                            family="gaussian",
                            ginverse=list(phylo=Ainv),
                            prior=prior_all_mediumbelief,
                            data=all_isomers_df,nitt=1000000,burnin=100000,thin=500)

plot(model_all_mediumbelief$Sol)  #good
plot(model_all_mediumbelief$VCV) #good
HPDinterval((model_all_mediumbelief$VCV)[,'pigmentfam'])
mean((model_all_mediumbelief$VCV)[,'pigmentfam'])
HPDinterval((model_all_mediumbelief$VCV)[,'phylo'])
mean((model_all_mediumbelief$VCV)[,'phylo'])
summary(model_all_mediumbelief) # DIC 1575, male post.mean 0.55 ***, N=1998
posterior.mode(model_all_mediumbelief$VCV) #phylo 0.36, pigmentfam 0.81, units 12.9
autocorr(model_all_mediumbelief$VCV) # good
lambda <- model_all_mediumbelief$VCV[,'phylo']/
  rowSums(model_all_mediumbelief$VCV)
mean(lambda) #0.08

#####################################
## SUMMED ISOMERS, medium belief
#####################################
p.var <- var(all_summed_df$female, na.rm = TRUE)

prior_summed_mediumbelief <- list(G = list(G1 = list(V = matrix(p.var * 0.05), nu = 1),
                                    G1 = list(V = matrix(p.var * 0.05), nu = 1)), 
                           R = list(V = matrix(p.var * 0.95), nu = 1))
model_summed_mediumbelief<-MCMCglmm(female~male,random=~phylo+pigmentfam,
                                 family="gaussian",
                                 ginverse=list(phylo=Ainv),
                                 prior=prior_summed_mediumbelief,
                                 data=all_summed_df,nitt=1000000,burnin=100000,thin=500)

plot(model_summed_mediumbelief$Sol)  #good
plot(model_summed_mediumbelief$VCV) #good
HPDinterval((model_summed_mediumbelief$VCV)[,'pigmentfam'])
mean((model_summed_mediumbelief$VCV)[,'pigmentfam'])
HPDinterval((model_summed_mediumbelief$VCV)[,'phylo'])
mean((model_summed_mediumbelief$VCV)[,'phylo'])
summary(model_summed_mediumbelief) # DIC 377.6 male post.mean 0.70 ***, N=1998
posterior.mode(model_summed_mediumbelief$VCV) #phylo 0.30, pigmentfam 0.47, units 5.1
autocorr(model_summed_mediumbelief$VCV) # good
lambda <- model_summed_mediumbelief$VCV[,'phylo']/
  rowSums(model_summed_mediumbelief$VCV)
mean(lambda) #0.018

##############################################################################
##
## HIGH BELIEF PRIOR
##
## try a different prior specifying high belief in prior for phylogeny and pigmentfam
##
##
##############################################################################

#####################################
## ALL ISOMERS, high belief
#####################################

p.var <- var(all_isomers_df$female, na.rm = TRUE)
prior_all_highbelief <- list(G = list(G1 = list(V = matrix(p.var * 0.05), nu = 2),
                                  G1 = list(V = matrix(p.var * 0.05), nu = 2)), 
                         R = list(V = matrix(p.var * 0.95), nu = 2))


model_all_highbelief<-MCMCglmm(female~male,random=~phylo+pigmentfam,
                            family="gaussian",
                            ginverse=list(phylo=Ainv),
                            prior=prior_all_highbelief,
                            data=all_isomers_df,nitt=1000000,burnin=100000,thin=500)

plot(model_all_highbelief$Sol)  #good
plot(model_all_highbelief$VCV) #fine
HPDinterval((model_all_highbelief$VCV)[,'pigmentfam'])
mean((model_all_highbelief$VCV)[,'pigmentfam'])
HPDinterval((model_all_highbelief$VCV)[,'phylo'])
mean((model_all_highbelief$VCV)[,'phylo'])
summary(model_all_highbelief) # post.mean 0.55, ***, DIC 1574.7, eff sample 1998
posterior.mode(model_all_highbelief$VCV) #
autocorr(model_all_highbelief$VCV) # 
lambda <- model_all_highbelief$VCV[,'phylo']/
  rowSums(model_all_highbelief$VCV)
mean(lambda) #

#####################################
## SUMMED ISOMERS, high belief
#####################################

p.var <- var(all_summed_df$female, na.rm = TRUE)

prior_summed_highbelief <- list(G = list(G1 = list(V = matrix(p.var * 0.05), nu = 2),
                                      G1 = list(V = matrix(p.var * 0.05), nu = 2)), 
                             R = list(V = matrix(p.var * 0.95), nu = 2))

model_summed_highbelief<-MCMCglmm(female~male,random=~phylo+pigmentfam,
                               family="gaussian",
                               ginverse=list(phylo=Ainv),
                               prior=prior_summed_highbelief,
                               data=all_summed_df,nitt=1000000,burnin=100000,thin=500)

plot(model_summed_highbelief$Sol)  #good
plot(model_summed_highbelief$VCV) #fine
HPDinterval((model_summed_highbelief$VCV)[,'pigmentfam'])
mean((model_summed_highbelief$VCV)[,'pigmentfam'])
HPDinterval((model_summed_highbelief$VCV)[,'phylo'])
mean((model_summed_highbelief$VCV)[,'phylo'])
summary(model_summed_highbelief) # post.mean 0.71, ***, DIC 378.0, eff sample 1890
posterior.mode(model_summed_highbelief$VCV) #
autocorr(model_summed_highbelief$VCV) # 
lambda <- model_summed_highbelief$VCV[,'phylo']/
  rowSums(model_summed_highbelief$VCV)
mean(lambda) # 0.096

##############################################################################
##
## REMOVE PIGMENT FAMILIES AS RANDOM EFFECT
##
## see if model is sensitive to removing pigment families
##
##############################################################################

prior1_nopigmentfam <- list(R = list(V = diag(1), nu = 0.002),
                            G = list(G1 = list(V = 1, nu = 0.002)))

#####################################
## SUMMED ISOMERS, no pigment family
#####################################

model_summed_nopigmentfam<-MCMCglmm(female~male,random=~phylo,
                                  family="gaussian",
                                  ginverse=list(phylo=Ainv),
                                  prior=prior1_nopigmentfam,
                                  data=all_summed_df,nitt=1000000,burnin=100000,thin=500)

plot(model_summed_nopigmentfam$Sol)  #good
plot(model_summed_nopigmentfam$VCV) #fine
HPDinterval((model_summed_nopigmentfam$VCV)[,'phylo'])
mean((model_summed_nopigmentfam$VCV)[,'phylo'])
summary(model_summed_nopigmentfam) # post.mean 0.84, ***, DIC 380,5 eff sample 1998 (male)
posterior.mode(model_summed_nopigmentfam$VCV) #
autocorr(model_summed_nopigmentfam$VCV) # 
lambda <- model_summed_nopigmentfam$VCV[,'phylo']/
  rowSums(model_summed_nopigmentfam$VCV)
mean(lambda) #

#####################################
## ALL ISOMERS, no pigment fam
#####################################

model_all_nopigmentfam<-MCMCglmm(female~male,random=~phylo,
                                    family="gaussian",
                                    ginverse=list(phylo=Ainv),
                                    prior=prior1_nopigmentfam,
                                    data=all_isomers_df,nitt=1000000,burnin=100000,thin=500)

plot(model_all_nopigmentfam$Sol)  #good
plot(model_all_nopigmentfam$VCV) #fine
HPDinterval((model_all_nopigmentfam$VCV)[,'phylo'])
mean((model_all_nopigmentfam$VCV)[,'phylo'])
summary(model_all_nopigmentfam) # post.mean 0.63, ***, DIC 1590 eff sample 1767
posterior.mode(model_all_nopigmentfam$VCV) #
autocorr(model_all_nopigmentfam$VCV) # 
lambda <- model_all_nopigmentfam$VCV[,'phylo']/
  rowSums(model_all_nopigmentfam$VCV)
mean(lambda) #


##############################################################################
##
## REMOVE APO-8-CAROTENAL
##
## see if model is sensitive to removing the pigment found only in one male species
##
##############################################################################

#####################################
## ALL ISOMERS, no apo-8
#####################################

model_all_noapo8<-MCMCglmm(female~male,random=~phylo+pigmentfam,
                            family="gaussian",
                            ginverse=list(phylo=Ainv),
                            prior=prior1,
                            data=all_isomers_df%>%
                                  filter(pigmentfam!="apo_8_carotenal"),
                            nitt=1000000,burnin=100000,thin=500)

plot(model_all_noapo8$Sol)  #good
plot(model_all_noapo8$VCV) #good
HPDinterval((model_all_noapo8$VCV)[,'pigmentfam'])
mean((model_all_noapo8$VCV)[,'pigmentfam'])
HPDinterval((model_all_noapo8$VCV)[,'phylo'])
mean((model_all_noapo8$VCV)[,'phylo'])
summary(model_all_noapo8) # DIC 1529.97, N 1998, male post.mean 0.55 ***
posterior.mode(model_all_noapo8$VCV) #phylo 0.02, pigmentfam 0.74, units 12.6
autocorr(model_all_noapo8$VCV) # good
lambda <- model_all_noapo8$VCV[,'phylo']/
  rowSums(model_all_noapo8$VCV)
mean(lambda) #0.037

#####################################
## SUMMED ISOMERS, no apo-8
#####################################

model_summed_noapo8<-MCMCglmm(female~male,random=~phylo+pigmentfam,
                           family="gaussian",
                           ginverse=list(phylo=Ainv),
                           prior=prior1,
                           data=all_summed_df%>%
                             filter(pigmentfam!="apo_8_carotenal"),
                           nitt=1000000,burnin=100000,thin=500)

plot(model_summed_noapo8$Sol)  #good
plot(model_summed_noapo8$VCV) #good
HPDinterval((model_summed_noapo8$VCV)[,'pigmentfam'])
mean((model_summed_noapo8$VCV)[,'pigmentfam'])
HPDinterval((model_summed_noapo8$VCV)[,'phylo'])
mean((model_summed_noapo8$VCV)[,'phylo'])
summary(model_summed_noapo8) # DIC 329.3, male post.mean 0.72 ***
posterior.mode(model_summed_noapo8$VCV) #phylo 0.01, pigmentfam 0.0088, units 5.6
autocorr(model_summed_noapo8$VCV) # good
lambda <- model_summed_noapo8$VCV[,'phylo']/
  rowSums(model_summed_noapo8$VCV)
mean(lambda) #0.018

##################
##
## all models
##
##################

summary(model_summed)
summary(model_all_isomers) 

summary(model_summed_mediumbelief) 
summary(model_summed_highbelief) 
summary(model_summed_noapo8) 
summary(model_summed_nopigmentfam) 

summary(model_all_mediumbelief) 
summary(model_all_highbelief) 
summary(model_all_noapo8) 
summary(model_all_nopigmentfam) 


###############################################################################################
##
##
##  Make predictions of female:male ratio
##
##
###############################################################################################

### all summed
results_summed<-matrix(NA,100)
for (i in 1:100){
  random20<-sample_n(all_summed_df, 20)
  predictions<-as.data.frame(cbind(predict(model_summed,random20),random20$male))
  colnames(predictions)<-c("model_female","real_male")
  results_summed[i,1]<-sum(predictions$model_female)/sum(predictions$real_male)
}
mean(results_summed)

## all isomers
results_all<-matrix(NA,100)
for (i in 1:100){
  random50<-sample_n(all_isomers_df, 50)
  predictions<-as.data.frame(cbind(predict(model_all_isomers,random50),random50$male))
  colnames(predictions)<-c("model_female","real_male")
  results_all[i,1]<-sum(predictions$model_female)/sum(predictions$real_male)
}
mean(results_all)

## summed isomers no apo-8
results_summed_noapo8<-matrix(NA,100)
for (i in 1:100){
  random20<-sample_n(all_summed_df, 20)
  predictions<-as.data.frame(cbind(predict(model_summed_noapo8,random20),random20$male))
  colnames(predictions)<-c("model_female","real_male")
  results_summed_noapo8[i,1]<-sum(predictions$model_female)/sum(predictions$real_male)
}
mean(results_summed_noapo8)

## all isomers no apo-8
results_all_noapo8<-matrix(NA,100)
for (i in 1:100){
  random50<-sample_n(all_isomers_df, 50)
  predictions<-as.data.frame(cbind(predict(model_all_noapo8,random50),random50$male))
  colnames(predictions)<-c("model_female","real_male")
  results_all_noapo8[i,1]<-sum(predictions$model_female)/sum(predictions$real_male)
}
mean(results_all_noapo8)


##############################
##
## plot distributions of predictions
##
##############################

df1<-as.data.frame(results_summed)%>%
  mutate(model="S")

df2<-as.data.frame(results_all)%>%
  mutate(model="I")

df3<-as.data.frame(results_summed_noapo8)%>%
  mutate(model="S*")

df4<-as.data.frame(results_all_noapo8)%>%
  mutate(model="I*")


predicts<-rbind(df1,df2,df3,df4)

mean<-mean(predicts$V1)
sd<-sd(predicts$V1)
conf_int=1.96*sd/sqrt(400)

ggplot(predicts, aes(x = V1)) +
  geom_density(alpha=0.2,color="white",aes(fill=model,y=..scaled..)) +
  geom_density(size=1,bw=0.03,aes(y=..scaled..))+
  geom_vline(aes(xintercept = mean(predicts$V1)),
              colour = "black", linetype ="dashed", size = .8)+
  geom_text(aes(x=mean(predicts$V1), 
                label=round(mean(predicts$V1),2), y=0.5), 
            colour="black", hjust = -.1, text=element_text(size=10))+
  # geom_vline(aes(xintercept = mean_summed),
  #            colour = "black", linetype ="solid", size = .8)+
  # geom_text(aes(x=mean_summed, label=round(mean_summed,2), y=1), colour="black", hjust = -.1, text=element_text(size=10))+
  theme_classic()+
  # scale_fill_manual(values=c("grey","grey10"))+
  xlab("female:male pigments\n(MCMCglmm predicted ratio)")+
  ylab("density (n = 100)")+
  theme(text = element_text(size=10),
        plot.title=element_text(size=10,hjust=0.5),
        axis.text.x = element_text(size=10),
        axis.text.y = element_blank(),
        legend.title = element_blank(),
        legend.text=element_text(size=10))+
  theme(legend.position = "top")
# theme(legend.position = c(1,1),legend.justification = c(1,1))

ggsave("Pigment_Ratio_Predictions_V3.pdf",height=3,width=2.5, useDingbats=FALSE)
