# Supplementary material for: Microstructures amplify carotenoid plumage signals in tanagers
Source: Sci Rep. 2021 Apr 21;11:8582. doi: 10.1038/s41598-021-88106-w (PMC8060279; doi:10.1038/s41598-021-88106-w)
Supplement: Supplementary file 2 — Supplementary Information 2. [file 41598_2021_88106_MOESM2_ESM.zip › Supplemental Files/Carotenoid_Pigments_Ramphocelus.csv]

species	species_full	sex	area	area_binary	area_binary_alt	run	feather_weight	MCZ	value	apo.8.carotenal	beta.cryptoxanthin._1	beta.cryptoxanthin._2	beta.cryptoxanthin._3	beta.cryptoxanthin._4	beta.cryptoxanthin._5	canthaxanthin._1	canthaxanthin._2	canthaxanthin._3	canthaxanthin	canthaxanthin_iso	zeaxanthin._1	zeaxanthin._2	zeaxanthin._3	zeaxanthin._4	zeaxanthin._5	zeaxanthin._6	adonirubin._1	adonirubin._2	adonirubin._3	adonirubin._4	adonixanthin._1	adonixanthin._2	adonixanthin._3	adonixanthin._4	didehydroastaxanthin.	astaxanthin	astaxanthin._1	astaxanthin_iso
RamIct	Ramphocelus (flammigerus) icteronotus	male	rump	0	0	second	0.00243	MCZ107436	norm_feather_weight	0	69958847737	13168724280	22222222222	0	0	0	0	740740741	534979424	0	74074074074	13168724280	0	0	0	0	0	864197531	0	1563786008	0	9053497942	0	1769547325	31687242798	0	0	658436214
RamIct	Ramphocelus (flammigerus) icteronotus	male	rump	0	0	second	0.00281	MCZ107437	norm_feather_weight	0	53380782918	0	0	0	676156584	0	0	427046263	149466192	96085409	53380782918	4982206406	6049822064	0	0	0	0	498220641	0	676156584	0	2562277580	0	1565836299	17081850534	34163701	99644128	0
RamFla	Ramphocelus flammigerus	male	rump	0	0	second	0.00393	MCZ123482	norm_feather_weight	0	15776081425	9160305344	0	585241730	585241730	1.07E+11	7379134860	13486005089	8651399491	3053435115	68702290076	30534351145	0	3562340967	1068702290	0	19847328244	25445292621	0	0	1.04E+11	9160305344	12468193384	0	7888040712	23918575064	0	0
RamFla	Ramphocelus flammigerus	male	rump	0	0	second	0.00333	MCZ123484	norm_feather_weight	0	24924924925	7507507508	0	0	0	96096096096	6306306306	11411411411	8108108108	1021021021	1.17E+11	18918918919	0	0	0	0	29129129129	39039039039	0	0	1.26E+11	15315315315	18618618619	0	16216216216	72072072072	0	0
RamFla	Ramphocelus flammigerus	male	rump	0	0	second	0.00324	MCZ103856	norm_feather_weight	0	0	0	0	0	0	64814814815	0	10185185185	40123456790	16049382716	8950617284	9259259259	679012346	8024691358	6790123457	648148148	8333333333	7407407407	8333333333	29938271605	64814814815	0	7098765432	0	5.25E+11	3395061728	0	5555555556
RamIct	Ramphocelus (flammigerus) icteronotus	male	rump	0	0	second	0.00194	MCZ107435	norm_feather_weight	0	0	0	0	0	0	0	0	0	1134020619	1701030928	0	0	0	2474226804	0	0	0	0	479381443	17525773196	0	0	0	0	3.25E+11	0	0	2422680412
RamCar	Ramphocelus carbo carbo	male	dark velvet breast	1	1	first	0.00266	MCZ299748.49.50	norm_feather_weight	0	0	0	0	0	0	35189905602	5819251955	15886239173	5837793872	3101560451	0	71709699	0	0	0	450361504	22948464774	43556653609	20575492143	2528139774	17296576504	2717475188	4829204098	0	75430822857	95184923985	18773427895	17401982444
RamCar	Ramphocelus carbo carbo	female	chest	1	1	first	0.00074	MCZ299749	norm_feather_weight	0	0	0	0	0	0	9215154324	2335618784	3813456216	3893714054	1149240270	0	0	0	0	578167703	0	8378629865	7889749054	6921522838	8207759730	7318174595	3383512568	2449192568	0	1.13E+11	1.02E+11	0	37941990000
RamMel	Ramphocelus melanogaster	male	throat	1	0	first	0.00117	MCZ96403	norm_feather_weight	0	0	0	0	0	0	74173176752	8836652137	16541572650	79667076239	19384316068	0	662705043	0	0	0	4202662393	54944619316	55050990940	30016215214	9507872991	43772326838	12622607265	6241901111	1382135812	58737820513	1.59E+11	17986054872	27761983504
RamMel	Ramphocelus melanogaster	male	upper throat	0	1	first	0.00116	MCZ96403	norm_feather_weight	0	0	0	0	0	0	21309428190	5804135776	8560541552	22391644741	6685110345	0	0	0	0	380131897	523839655	17400656466	19136060776	14007419569	7739798017	12807997759	959015345	2605939310	170065776	33557115776	61502068534	6707080431	15652954741
RamMel	Ramphocelus melanogaster	female	chest	0	1	first	0.00067	MCZ96404	norm_feather_weight	0	0	0	0	0	0	7811153582	0	1245027463	3176286567	1159540000	0	0	0	0	416418507	0	8178273731	1580009552	1886860000	3233067761	14691122239	0	1873283881	0	15802231940	27662569104	4087905373	4138195224
RamMel	Ramphocelus melanogaster	female	throat	1	0	first	0.00029	MCZ96404	norm_feather_weight	0	0	0	0	0	0	7636946897	0	1814420000	2168276897	0	0	0	0	0	0	0	7273096207	4519297241	3625403448	19940867586	1359540345	0	0	0	2.73E+11	45269029655	10290926552	15827956207
RamBre	Ramphocelus bresilius	female	rump	1	1	first	0.00156	MCZ273880	norm_feather_weight	0	0	0	0	0	0	6568445321	0	1675217756	6349176154	2298948269	0	0	0	0	140667115	0	5770445128	6528995256	2825754615	1343361154	6839852244	0	1431040641	0	3466503141	24209099038	3123225321	5091010449
RamBre	Ramphocelus bresilius	male	rump	1	1	first	0.0014	MCZ273881	norm_feather_weight	0	0	0	0	0	0	31929792857	1791152714	8161615143	17554398429	3963779857	0	202307143	0	0	0	216141643	19658752071	12506021143	12066354357	0	30111977143	0	3980134286	0	2438548929	50972983500	4120016643	9162759143
RamDim	Ramphocelus dimidiatus	male	dark velvet throat	0	1	first	0.0011	MCZ105428.30.31	norm_feather_weight	0	0	0	0	0	0	1.13E+11	25819761364	37710312182	17440236091	10215587364	0	0	0	0	0	715275364	54440032091	57725251818	43290498727	0	56221363909	15292538727	0	5545868455	89905945909	1.45E+11	31588239273	35809738091
RamDim	Ramphocelus dimidiatus	female	rump	1	0	first	0.00054	MCZ105445	norm_feather_weight	0	0	0	0	0	0	44407598519	0	7836538519	5955117037	2503099630	0	137958519	0	0	0	0	39548223889	13197175185	17085164815	2605438889	46105999444	0	0	0	0	93874974630	9354863148	13320834630
RamDim	Ramphocelus dimidiatus	female	throat	0	1	first	0.00113	MCZ105445	norm_feather_weight	0	0	0	0	0	0	751077788	0	33331770	1099568938	296732212	0	29094602	0	0	0	0	0	1430145310	1076859823	4248633009	1700036018	0	0	0	14921969204	9543560000	1398405221	2169679646
RamDim	Ramphocelus dimidiatus	male	red rump	1	0	first	0.00312	MCZ105428	norm_feather_weight	0	0	0	0	0	0	51801895545	21830471763	35312683910	22387751635	7474871282	0	0	0	0	47861090	0	28201472244	26405985673	17107692853	6466184135	26222050769	7901591987	6271352468	787775000	47321610481	45074295545	9631439135	16393319006
RamNig	Ramphocelus nigrogularis	male	rump	1	1	first	0.00142	MCZ139568	norm_feather_weight	0	0	0	0	0	0	85874706127	12623993239	30738605423	76902413732	18841203732	0	0	0	0	0	33224718	41204493310	29362169789	22667435915	2224235563	34251008732	0	6471367535	0	63909466338	37324368099	0	1646884859
RamNig	Ramphocelus nigrogularis	female	rump	1	1	first	0.00055	MCZ299482	norm_feather_weight	0	0	0	0	0	0	58971690182	10053175636	22778006000	46315662364	12377078000	0	346894364	0	0	232155636	0	20873949818	16405491091	24978556000	15926096727	38046036182	6131700000	8785658909	0	1.00E+11	71313493818	11097954364	17631367636
RamCos	Ramphocelus passerinii costaricensis	male	red-orange rump	1	1	first	0.00339	MCZ108121	norm_feather_weight	0	171128230	2606300206	2546086637	336093068	659209853	8192012153	1171244454	2382722861	6251264454	1758063746	4934657817	12772955546	225691681	1013534425	1847449617	0	2966607227	1009623776	0	1325981740	6484606077	2048749263	1505227050	0	53994528525	1488774425	0	523558348
RamCos	Ramphocelus passerinii costaricensis	female	rump	1	0	first	0.00085	MCZ108141	norm_feather_weight	0	381445176	3853898000	3788031882	374188588	1466062353	5142971882	0	996836118	4359548118	1694780471	1143803882	1410431765	1140464824	0	0	856081647	3647829529	0	4312240941	8210455765	11818702235	0	1697738706	0	2.00E+11	411328941	0	5054021412
RamCos	Ramphocelus passerinii costaricensis	female	throat	0	1	first	0.00091	MCZ108141	norm_feather_weight	0	139563626	4026973407	3675862088	494884396	1459984615	11278128681	1997422088	2877781758	11353251319	2843390000	0	2137029121	1290597802	0	0	657056264	7760637143	3167506923	2871646484	7805044835	16155299560	0	1932717692	234710110	1.81E+11	5030216593	0	3169006154
RamPas	Ramphocelus passerinii	male	rump	1	1	first	0.00305	MCZ110096	norm_feather_weight	867297148	315248000	5643346557	3038804623	951946885	2477364557	28355937639	6728369836	12394475934	32865271639	8574768000	18827719541	17712690164	2171137311	4668814295	4679563344	621481869	15686481770	18211032033	9678473738	0	18397121541	0	3550840328	641963115	2721230984	10251910590	2367689508	1145001508
RamPas	Ramphocelus passerinii	female	rump	1	1	first	0.00106	MCZ110103	norm_feather_weight	0	329872925	3325612264	2155128679	741029340	175548396	4895741321	0	1548317736	1001897170	395446415	2590485849	1364771887	1260505000	0	1719607830	231560377	1545590283	0	0	815256887	8024067736	0	2124545283	0	13077263491	510336981	648080283	0
RamFla	Ramphocelus flammigerus	male	orange rump	1	1	first	0.00324	MCZ103856	norm_feather_weight	0	634880154	5004471019	0	486834907	1290575185	33643060309	7611068519	9091067438	24108019136	4943144815	19738219198	26934089599	2039180926	3575366204	0	2915494753	10850177099	5478426420	5009289630	3344430617	20008379259	0	1288016821	0	29334490494	5007895093	0	1143111759
RamFla	Ramphocelus flammigerus	female	breast	0	1	first	0.00119	MCZ103892	norm_feather_weight	0	505122353	2828471681	1450908403	0	747583193	1388868067	0	312131176	1125828319	0	0	1001535630	0	196314202	288741681	57392101	429279244	0	1331933697	1255041261	1808136639	0	0	0	81384154538	0	0	1697116050
RamFla	Ramphocelus flammigerus	female	rump	1	0	first	0.00094	MCZ103892	norm_feather_weight	0	210845106	3299642660	1930599894	166683298	0	14936913298	1713214894	3669813511	5306548191	2133178936	8730370638	9842349468	961412872	1343282553	1341673617	683170532	2871501383	1495886489	4336987766	6769925000	11180207553	0	967976702	0	97667438830	573143617	0	1891128191
RamIct	Ramphocelus (flammigerus) icteronotus	female	rump	1	1	first	0.00082	MCZ107448	norm_feather_weight	0	214655488	7077208902	5113733171	956132073	0	433007805	0	0	210871341	0	0	1497330366	461974390	0	669786463	0	0	0	0	0	830687927	0	0	0	10158590122	133520244	171338902	42053659
RamIct	Ramphocelus (flammigerus) icteronotus	male	yellow rump	1	1	first	0.00194	MCZ107435	norm_feather_weight	0	531205155	8972394021	10848253608	3556738711	1778868814	0	0	0	0	0	0	5757480052	985747216	0	0	348917938	125883144	0	374029742	2561975000	0	0	0	0	54333763557	0	0	677115309
RamSan	Ramphocelus sanguinolentus	male	rump	1	1	first	0.00108	MCZ110057	norm_feather_weight	0	0	0	0	0	0	36147016296	5614305741	13734505926	19268665648	4660601574	0	0	0	0	0	344486944	25361757037	29507801759	23299300000	10209245463	30968517685	6430796296	7274186389	0	1.47E+11	49532366667	9748953611	16913039074
RamSan	Ramphocelus sanguinolentus	female	rump	1	1	first	0.00113	MCZ11055	norm_feather_weight	0	0	0	0	0	0	57832589646	11014452389	21904031239	23593748584	5834755929	0	128495841	0	0	0	809044248	45216059912	57043063274	29048369381	9563082920	38748904159	0	0	0	47566023186	72734196991	12122894690	26006334779
