# Supplementary material for: Microstructures amplify carotenoid plumage signals in tanagers
Source: Sci Rep. 2021 Apr 21;11:8582. doi: 10.1038/s41598-021-88106-w (PMC8060279; doi:10.1038/s41598-021-88106-w)
Supplement: Supplementary file 2 — Supplementary Information 2. [file 41598_2021_88106_MOESM2_ESM.zip › Supplemental Files/Dihedral_Barbules_Angle_Sweep.lsf]

###################
## here is the parameter I am changing
## a = the angle at which the flat rectangles sit
## it is in radians
#####################
howlong = 16;
results=matrix(howlong,3);

for (i = 1:howlong) {

switchtolayout;

deleteall;

a = i*0.087265; #angle of barbules

# define the rest of the feather space
x = 5/(cos(a));
y = (x-5)/tan(a);
v = 80*sin(a)+5;
w = (v-x)/(tan(a));

#x=5;
#w=80;
#y=0;
#v=5;

vtx = [0,v;0,0;w,0;
w+y,0;w+y+25,0;w+2*y+25,0;
2*w+2*y+25,0;2*w+2*y+25,v;
w+y+25,5;w+y,5]*1e-6;  # microns

totalwidth = (2*w+2*y+25)*1e-6;
height=  (v+x)*1e-6;

if(height < 17.5e-6) {

totalheight=17.5e-6;

} else {

totalheight=height;

}

# draw feather polygon
addpoly;
set("name","dihedral_feather");
set("vertices",vtx);
set("z span",2e-6);
set("index",1.55);
set("x",0);
set("y",0);
set("use relative coordinates",0);

# add barb
addobject("part_cyl");
set("name","barb");
set("outer radius",12.5e-6);
set("theta start",0);
set("theta stop", 180);
set("index",1.55);
set("x",totalwidth/2);
set("y",5e-6);

## add plane wave source
addplane;
set("injection axis","y");
set("direction","backward");
set("y",90e-6);
set("x",totalwidth/2);
set("x span",totalwidth);
set("use relative coordinates",0);

addfdtd;
set("dimension",1);  #  1 = 2D, 2 = 3D
set("x min bc","periodic");
set("x max bc","periodic");
set("x",totalwidth/2);
set("x span",totalwidth-0.5e-6);
set("y",50e-6);
set("y span",99.8e-6);
set("z",0);
set("z span",2e-6);
set("use relative coordinates",0);
set("auto shutoff min",1e-6);

addpower;
set("name","reflectance");
set("monitor type",2); 
set("x",totalwidth/2);
set("x span",totalwidth+10e-6);
set("y",95e-6);
set("z",0);

setglobalmonitor("frequency points",500);

addmesh;
set("x",totalwidth/2);
set("x span",totalwidth);
set("y",totalheight/2);
set("y span", totalheight);
set("z",0);
# enable in X direction and disable in Y,Z directions
set("override x mesh",1);
set("override y mesh",1);
set("override z mesh",0);
# restrict mesh by defining maximum step size
set("set maximum mesh step",1);
set("dx",.025e-6);
set("dy",.025e-6);

run;

out=transmission("reflectance");
avg_ref=mean(out);
std_ref=std(out);

results(i,2)= avg_ref;
results(i,1)=a;
results(i,3)= std_ref;
}


# write the file header
write("testfile.txt",out);

# write the file header
write("testfile.txt","theta, sin(theta)");

# set num2str() to return 16 digits of precision
format long;

# write the data to the fil
 write("testfile.txt",num2str(out));


##https://kx.lumerical.com/t/how-to-extract-results-from-multiple-simulation-files-and-save-them-into-txt-file/788
