# Supplementary material for: Microstructures amplify carotenoid plumage signals in tanagers
Source: Sci Rep. 2021 Apr 21;11:8582. doi: 10.1038/s41598-021-88106-w (PMC8060279; doi:10.1038/s41598-021-88106-w)
Supplement: Supplementary file 2 — Supplementary Information 2. [file 41598_2021_88106_MOESM2_ESM.zip › Supplemental Files/Expanded_Feather_Barb_Female_vs_Male.lsf]

###################
## first, a typical female feather
#####################

switchtolayout;

deleteall;

radius = 1*2e-6; #radius of barb

# define the rest of the feather space
#x = 5/(cos(a));
#y = (x-5)/tan(a);
#v = 80*sin(a)+5;
#w = (v-x)/(tan(a));

x=5;
w=80;
y=0;
v=5;

vtx = [0,v;0,v-x;w,0;
w+y,0;w+y+25,0;w+2*y+25,0;
2*w+2*y+25,v-x;2*w+2*y+25,v;
w+y+25,5;w+y,5]*1e-6;  # microns

totalwidth = (2*w+2*y+25)*1e-6;
totalheight=  (5e-6+radius);

# draw feather polygon
addpoly;
set("name","dihedral_feather");
set("vertices",vtx);
set("z span",2e-6);
set("index",1.55);
set("x",0);
set("y",0);
set("use relative coordinates",0);

## add new barb
addcircle;
set("name","barb");
set("make ellipsoid",1);
set("index",1.55);
set("x",totalwidth/2);
set("y",5e-6);
set("radius",18.9e-6);   # width
set("radius 2",22.2e-6); #height

## add plane wave source
addplane;
set("injection axis","y");
set("direction","backward");
set("y",90e-6);
set("x",totalwidth/2);
set("x span",totalwidth);
set("use relative coordinates",0);

addfdtd;
set("dimension",1);  #  1 = 2D, 2 = 3D
set("x min bc","periodic");
set("x max bc","periodic");
set("x",totalwidth/2);
set("x span",totalwidth-0.5e-6);
set("y",50e-6);
set("y span",99.8e-6);
set("z",0);
set("z span",2e-6);
set("use relative coordinates",0);
set("auto shutoff min",1e-6);

addpower;
set("name","reflectance");
set("monitor type",2); 
set("x",totalwidth/2);
set("x span",totalwidth+10e-6);
set("y",95e-6);
set("z",0);

addpower;
set("name","angles");
set("monitor type",2); 
set("x",totalwidth/2);
set("x span",totalwidth+10e-6);
set("y",2e-6);
set("z",0);

## region 1: center
addpower;
set("name","pigment");
set("monitor type",7); 
set("x",totalwidth/2);
set("x span",7.5e-6);
set("y",5e-6);
set("y span",7.5e-6);
set("z",0);

## region 2: side
addpower;
set("name","pigment_side");
set("monitor type",7); 
set("x",totalwidth/2-15e-6);
set("x span",7.5e-6);
set("y",5e-6);
set("y span",7.5e-6);
set("z",0);

## region3: 45 degree side
addpower;
set("name","pigment_45");
set("monitor type",7); 
set("x",totalwidth/2-10e-6);
set("x span",7.5e-6);
set("y",15e-6);
set("y span",7.5e-6);
set("z",0);

## region4: top
addpower;
set("name","pigment_top");
set("monitor type",7); 
set("x",totalwidth/2);
set("x span",7.5e-6);
set("y",20e-6);
set("y span",7.5e-6);
set("z",0);


setglobalmonitor("frequency points",5);

addmesh;
set("x",totalwidth/2);
set("x span",totalwidth);
set("y",totalheight/2);
set("y span", totalheight);
set("z",0);
# enable in X direction and disable in Y,Z directions
set("override x mesh",1);
set("override y mesh",1);
set("override z mesh",0);
# restrict mesh by defining maximum step size
set("set maximum mesh step",1);
set("dx",.025e-6);
set("dy",.025e-6);

run;


#}

####################################
## Male-typical feather
####################################

switchtolayout;

deleteall;

x=5;
w=80;
y=0;
v=5;

vtx = [0,v;0,v-x;w,0;
w+y,0;w+y+25,0;w+2*y+25,0;
2*w+2*y+25,v-x;2*w+2*y+25,v;
w+y+25,5;w+y,5]*1e-6;  # microns

totalwidth = (2*w+2*y+25)*1e-6;
totalheight=  (5e-6+radius);

# draw feather polygon
addpoly;
set("name","dihedral_feather");
set("vertices",vtx);
set("z span",2e-6);
set("index",1.55);
set("x",0);
set("y",0);
set("use relative coordinates",0);

## add new barb
addcircle;
set("name","barb");
set("make ellipsoid",1);
set("index",1.55);
set("x",totalwidth/2);
set("y",5e-6);
set("radius",27.7e-6);   # width
set("radius 2",39.8e-6); #height

## add plane wave source
addplane;
set("injection axis","y");
set("direction","backward");
set("y",90e-6);
set("x",totalwidth/2);
set("x span",totalwidth);
set("use relative coordinates",0);

addfdtd;
set("dimension",1);  #  1 = 2D, 2 = 3D
set("x min bc","periodic");
set("x max bc","periodic");
set("x",totalwidth/2);
set("x span",totalwidth-0.5e-6);
set("y",50e-6);
set("y span",99.8e-6);
set("z",0);
set("z span",2e-6);
set("use relative coordinates",0);
set("auto shutoff min",1e-6);

addpower;
set("name","reflectance");
set("monitor type",2); 
set("x",totalwidth/2);
set("x span",totalwidth+10e-6);
set("y",95e-6);
set("z",0);

addpower;
set("name","angles");
set("monitor type",2); 
set("x",totalwidth/2);
set("x span",totalwidth+10e-6);
set("y",2e-6);
set("z",0);

## region 1: center
addpower;
set("name","pigment");
set("monitor type",7); 
set("x",totalwidth/2);
set("x span",7.5e-6);
set("y",5e-6);
set("y span",7.5e-6);
set("z",0);

## region 2: side
addpower;
set("name","pigment_side");
set("monitor type",7); 
set("x",totalwidth/2-15e-6);
set("x span",7.5e-6);
set("y",5e-6);
set("y span",7.5e-6);
set("z",0);

## region3: 45 degree side
addpower;
set("name","pigment_45");
set("monitor type",7); 
set("x",totalwidth/2-10e-6);
set("x span",7.5e-6);
set("y",15e-6);
set("y span",7.5e-6);
set("z",0);

## region4: top
addpower;
set("name","pigment_top");
set("monitor type",7); 
set("x",totalwidth/2);
set("x span",7.5e-6);
set("y",20e-6);
set("y span",7.5e-6);
set("z",0);

setglobalmonitor("frequency points",5);

addmesh;
set("x",totalwidth/2);
set("x span",totalwidth);
set("y",totalheight/2);
set("y span", totalheight);
set("z",0);
# enable in X direction and disable in Y,Z directions
set("override x mesh",1);
set("override y mesh",1);
set("override z mesh",0);
# restrict mesh by defining maximum step size
set("set maximum mesh step",1);
set("dx",.025e-6);
set("dy",.025e-6);

run;


###################
## typical female feather WITH VACUOLE
#####################

switchtolayout;

deleteall;

radius = 1*2e-6; #radius of barb

# define the rest of the feather space
#x = 5/(cos(a));
#y = (x-5)/tan(a);
#v = 80*sin(a)+5;
#w = (v-x)/(tan(a));

x=5;
w=80;
y=0;
v=5;

vtx = [0,v;0,v-x;w,0;
w+y,0;w+y+25,0;w+2*y+25,0;
2*w+2*y+25,v-x;2*w+2*y+25,v;
w+y+25,5;w+y,5]*1e-6;  # microns

totalwidth = (2*w+2*y+25)*1e-6;
totalheight=  (5e-6+radius);

# draw feather polygon
addpoly;
set("name","dihedral_feather");
set("vertices",vtx);
set("z span",2e-6);
set("index",1.55);
set("x",0);
set("y",0);
set("use relative coordinates",0);

## add new barb
addcircle;
set("name","barb");
set("make ellipsoid",1);
set("index",1.55);
set("x",totalwidth/2);
set("y",5e-6);
set("radius",18.9e-6);   # width
set("radius 2",22.2e-6); #height

## add vacuole
addcircle;
set("name","vacuole");
set("make ellipsoid",1);
set("material",'etch');
set("x",totalwidth/2);
set("y",5e-6);
set("radius",10e-6);   # width
set("radius 2",10e-6); #height

## add plane wave source
addplane;
set("injection axis","y");
set("direction","backward");
set("y",90e-6);
set("x",totalwidth/2);
set("x span",totalwidth);
set("use relative coordinates",0);

addfdtd;
set("dimension",1);  #  1 = 2D, 2 = 3D
set("x min bc","periodic");
set("x max bc","periodic");
set("x",totalwidth/2);
set("x span",totalwidth-0.5e-6);
set("y",50e-6);
set("y span",99.8e-6);
set("z",0);
set("z span",2e-6);
set("use relative coordinates",0);
set("auto shutoff min",1e-6);

addpower;
set("name","reflectance");
set("monitor type",2); 
set("x",totalwidth/2);
set("x span",totalwidth+10e-6);
set("y",95e-6);
set("z",0);

addpower;
set("name","angles");
set("monitor type",2); 
set("x",totalwidth/2);
set("x span",totalwidth+10e-6);
set("y",2e-6);
set("z",0);

## region 2: side
addpower;
set("name","pigment_side");
set("monitor type",7); 
set("x",totalwidth/2-15e-6);
set("x span",7.5e-6);
set("y",5e-6);
set("y span",7.5e-6);
set("z",0);

## region3: 45 degree side
addpower;
set("name","pigment_45");
set("monitor type",7); 
set("x",totalwidth/2-10e-6);
set("x span",7.5e-6);
set("y",15e-6);
set("y span",7.5e-6);
set("z",0);

## region4: top
addpower;
set("name","pigment_top");
set("monitor type",7); 
set("x",totalwidth/2);
set("x span",7.5e-6);
set("y",20e-6);
set("y span",7.5e-6);
set("z",0);


setglobalmonitor("frequency points",5);

addmesh;
set("x",totalwidth/2);
set("x span",totalwidth);
set("y",totalheight/2);
set("y span", totalheight);
set("z",0);
# enable in X direction and disable in Y,Z directions
set("override x mesh",1);
set("override y mesh",1);
set("override z mesh",0);
# restrict mesh by defining maximum step size
set("set maximum mesh step",1);
set("dx",.025e-6);
set("dy",.025e-6);

run;


#}

####################################
## Male-typical feather *WITH VACUOLE*
####################################

switchtolayout;

deleteall;

x=5;
w=80;
y=0;
v=5;

vtx = [0,v;0,v-x;w,0;
w+y,0;w+y+25,0;w+2*y+25,0;
2*w+2*y+25,v-x;2*w+2*y+25,v;
w+y+25,5;w+y,5]*1e-6;  # microns

totalwidth = (2*w+2*y+25)*1e-6;
totalheight=  (5e-6+radius);

# draw feather polygon
addpoly;
set("name","dihedral_feather");
set("vertices",vtx);
set("z span",2e-6);
set("index",1.55);
set("x",0);
set("y",0);
set("use relative coordinates",0);

## add new barb
addcircle;
set("name","barb");
set("make ellipsoid",1);
set("index",1.55);
set("x",totalwidth/2);
set("y",5e-6);
set("radius",27.7e-6);   # width
set("radius 2",39.8e-6); #height

## add vacuole
addcircle;
set("name","vacuole");
set("make ellipsoid",1);
set("material",'etch');
set("x",totalwidth/2);
set("y",5e-6);
set("radius",10e-6);   # width
set("radius 2",10e-6); #height

## add plane wave source
addplane;
set("injection axis","y");
set("direction","backward");
set("y",90e-6);
set("x",totalwidth/2);
set("x span",totalwidth);
set("use relative coordinates",0);

addfdtd;
set("dimension",1);  #  1 = 2D, 2 = 3D
set("x min bc","periodic");
set("x max bc","periodic");
set("x",totalwidth/2);
set("x span",totalwidth-0.5e-6);
set("y",50e-6);
set("y span",99.8e-6);
set("z",0);
set("z span",2e-6);
set("use relative coordinates",0);
set("auto shutoff min",1e-6);

addpower;
set("name","reflectance");
set("monitor type",2); 
set("x",totalwidth/2);
set("x span",totalwidth+10e-6);
set("y",95e-6);
set("z",0);

addpower;
set("name","angles");
set("monitor type",2); 
set("x",totalwidth/2);
set("x span",totalwidth+10e-6);
set("y",2e-6);
set("z",0);

## region 1: center
addpower;
set("name","pigment");
set("monitor type",7); 
set("x",totalwidth/2);
set("x span",7.5e-6);
set("y",5e-6);
set("y span",7.5e-6);
set("z",0);

## region 2: side
addpower;
set("name","pigment_side");
set("monitor type",7); 
set("x",totalwidth/2-15e-6);
set("x span",7.5e-6);
set("y",5e-6);
set("y span",7.5e-6);
set("z",0);

## region3: 45 degree side
addpower;
set("name","pigment_45");
set("monitor type",7); 
set("x",totalwidth/2-10e-6);
set("x span",7.5e-6);
set("y",15e-6);
set("y span",7.5e-6);
set("z",0);

## region4: top
addpower;
set("name","pigment_top");
set("monitor type",7); 
set("x",totalwidth/2);
set("x span",7.5e-6);
set("y",20e-6);
set("y span",7.5e-6);
set("z",0);

setglobalmonitor("frequency points",5);

addmesh;
set("x",totalwidth/2);
set("x span",totalwidth);
set("y",totalheight/2);
set("y span", totalheight);
set("z",0);
# enable in X direction and disable in Y,Z directions
set("override x mesh",1);
set("override y mesh",1);
set("override z mesh",0);
# restrict mesh by defining maximum step size
set("set maximum mesh step",1);
set("dx",.025e-6);
set("dy",.025e-6);

run;


###################
## typical female feather, simulation extends below whole feather
## not cut off
#####################

switchtolayout;

deleteall;

radius = 1*2e-6; #radius of barb

# define the rest of the feather space
#x = 5/(cos(a));
#y = (x-5)/tan(a);
#v = 80*sin(a)+5;
#w = (v-x)/(tan(a));

x=5;
w=80;
y=0;
v=5;

vtx = [0,v;0,v-x;w,0;
w+y,0;w+y+25,0;w+2*y+25,0;
2*w+2*y+25,v-x;2*w+2*y+25,v;
w+y+25,5;w+y,5]*1e-6;  # microns

totalwidth = (2*w+2*y+25)*1e-6;
totalheight=  (5e-6+radius);

# draw feather polygon
addpoly;
set("name","dihedral_feather");
set("vertices",vtx);
set("z span",2e-6);
set("index",1.55);
set("x",0);
set("y",0);
set("use relative coordinates",0);

## add new barb
addcircle;
set("name","barb");
set("make ellipsoid",1);
set("index",1.55);
set("x",totalwidth/2);
set("y",5e-6);
set("radius",18.9e-6);   # width
set("radius 2",22.2e-6); #height

## add plane wave source
addplane;
set("injection axis","y");
set("direction","backward");
set("y",90e-6);
set("x",totalwidth/2);
set("x span",totalwidth);
set("use relative coordinates",0);

addfdtd;
set("dimension",1);  #  1 = 2D, 2 = 3D
set("x min bc","periodic");
set("x max bc","periodic");
set("x",totalwidth/2);
set("x span",totalwidth-0.5e-6);
set("y",50e-6);
set("y span",135e-6);
set("z",0);
set("z span",2e-6);
set("use relative coordinates",0);
set("auto shutoff min",1e-6);

addpower;
set("name","reflectance");
set("monitor type",2); 
set("x",totalwidth/2);
set("x span",totalwidth+10e-6);
set("y",95e-6);
set("z",0);

addpower;
set("name","angles");
set("monitor type",2); 
set("x",totalwidth/2);
set("x span",totalwidth+10e-6);
set("y",2e-6);
set("z",0);

## region 1: center
addpower;
set("name","pigment");
set("monitor type",7); 
set("x",totalwidth/2);
set("x span",7.5e-6);
set("y",5e-6);
set("y span",7.5e-6);
set("z",0);

## region 2: side
addpower;
set("name","pigment_side");
set("monitor type",7); 
set("x",totalwidth/2-15e-6);
set("x span",7.5e-6);
set("y",5e-6);
set("y span",7.5e-6);
set("z",0);

## region3: 45 degree side
addpower;
set("name","pigment_45");
set("monitor type",7); 
set("x",totalwidth/2-10e-6);
set("x span",7.5e-6);
set("y",15e-6);
set("y span",7.5e-6);
set("z",0);

## region4: top
addpower;
set("name","pigment_top");
set("monitor type",7); 
set("x",totalwidth/2);
set("x span",7.5e-6);
set("y",20e-6);
set("y span",7.5e-6);
set("z",0);

setglobalmonitor("frequency points",5);

addmesh;
set("x",totalwidth/2);
set("x span",totalwidth);
set("y",totalheight/2);
set("y span", totalheight);
set("z",0);
# enable in X direction and disable in Y,Z directions
set("override x mesh",1);
set("override y mesh",1);
set("override z mesh",0);
# restrict mesh by defining maximum step size
set("set maximum mesh step",1);
set("dx",.025e-6);
set("dy",.025e-6);

run;


#}

####################################
## Male-typical feather
####################################

switchtolayout;

deleteall;

x=5;
w=80;
y=0;
v=5;

vtx = [0,v;0,v-x;w,0;
w+y,0;w+y+25,0;w+2*y+25,0;
2*w+2*y+25,v-x;2*w+2*y+25,v;
w+y+25,5;w+y,5]*1e-6;  # microns

totalwidth = (2*w+2*y+25)*1e-6;
totalheight=  (5e-6+radius);

# draw feather polygon
addpoly;
set("name","dihedral_feather");
set("vertices",vtx);
set("z span",2e-6);
set("index",1.55);
set("x",0);
set("y",0);
set("use relative coordinates",0);

## add new barb
addcircle;
set("name","barb");
set("make ellipsoid",1);
set("index",1.55);
set("x",totalwidth/2);
set("y",5e-6);
set("radius",27.7e-6);   # width
set("radius 2",39.8e-6); #height

## add plane wave source
addplane;
set("injection axis","y");
set("direction","backward");
set("y",90e-6);
set("x",totalwidth/2);
set("x span",totalwidth);
set("use relative coordinates",0);

addfdtd;
set("dimension",1);  #  1 = 2D, 2 = 3D
set("x min bc","periodic");
set("x max bc","periodic");
set("x",totalwidth/2);
set("x span",totalwidth-0.5e-6);
set("y",50e-6);
set("y span",175e-6);
set("z",0);
set("z span",2e-6);
set("use relative coordinates",0);
set("auto shutoff min",1e-6);

addpower;
set("name","reflectance");
set("monitor type",2); 
set("x",totalwidth/2);
set("x span",totalwidth+10e-6);
set("y",95e-6);
set("z",0);

addpower;
set("name","angles");
set("monitor type",2); 
set("x",totalwidth/2);
set("x span",totalwidth+10e-6);
set("y",2e-6);
set("z",0);

## region 1: center
addpower;
set("name","pigment");
set("monitor type",7); 
set("x",totalwidth/2);
set("x span",7.5e-6);
set("y",5e-6);
set("y span",7.5e-6);
set("z",0);

## region 2: side
addpower;
set("name","pigment_side");
set("monitor type",7); 
set("x",totalwidth/2-15e-6);
set("x span",7.5e-6);
set("y",5e-6);
set("y span",7.5e-6);
set("z",0);

## region3: 45 degree side
addpower;
set("name","pigment_45");
set("monitor type",7); 
set("x",totalwidth/2-10e-6);
set("x span",7.5e-6);
set("y",15e-6);
set("y span",7.5e-6);
set("z",0);

## region4: top
addpower;
set("name","pigment_top");
set("monitor type",7); 
set("x",totalwidth/2);
set("x span",7.5e-6);
set("y",20e-6);
set("y span",7.5e-6);
set("z",0);

setglobalmonitor("frequency points",5);

addmesh;
set("x",totalwidth/2);
set("x span",totalwidth);
set("y",totalheight/2);
set("y span", totalheight);
set("z",0);
# enable in X direction and disable in Y,Z directions
set("override x mesh",1);
set("override y mesh",1);
set("override z mesh",0);
# restrict mesh by defining maximum step size
set("set maximum mesh step",1);
set("dx",.025e-6);
set("dy",.025e-6);

run;
