# Supplementary material for: Microstructures amplify carotenoid plumage signals in tanagers
Source: Sci Rep. 2021 Apr 21;11:8582. doi: 10.1038/s41598-021-88106-w (PMC8060279; doi:10.1038/s41598-021-88106-w)
Supplement: Supplementary file 2 — Supplementary Information 2. [file 41598_2021_88106_MOESM2_ESM.zip › Supplemental Files/microstructure_analyses.R]

library("phytools")
library("geiger")
library("ape")
library("ggplot2")
library("stats")

# define working directory
dir="C:/Users/Dakota McCoy/Documents/Tanagers/Microstructure"
setwd(dir)

SEMdata<-read.csv("Tanager_SEM_Measurements_MaleAndFemale.csv")
head(SEMdata)

## assign row names based on first column
rownames(SEMdata)<-SEMdata$X

# log transform 
log.SEMdata <- log(SEMdata[, 2:9])

all.pca <- prcomp(log.SEMdata,
                  center = TRUE,
                  scale = TRUE) 
print(all.pca)
summary(all.pca)
scores<-as.data.frame(all.pca$x)
scores$label<-SEMdata$label
scores$group<-SEMdata$group
scores$sex=SEMdata$sex
scores$rumped=SEMdata$rumped
scores$species=SEMdata$species
scores$region<-SEMdata$region
head(scores)

write.csv(scores,"PCAscores_microstructure_normal_all.csv")
write.csv(all.pca$rotation,"PCAloadings_microstructure_normal_all.csv")

microstructure_PCA_scores<-scores

percents<-as.data.frame(summary(all.pca)$importance)
pc1percent <- round(percents["Proportion of Variance",]$PC1,3)*100
pc2percent <- round(percents["Proportion of Variance",]$PC2,3)*100

### plotting

########### MAIN FIGURE
g <- ggplot(data=scores,x=PC1,y=PC2)
g+geom_point(aes(x=PC1,y=PC2,color=group,shape=sex),size=2)+
  scale_colour_manual(values=c("grey","grey","#CC9933", "#FF9900","#994F2F","#E60026"))+
  theme_classic()+ theme(text = element_text(size = 10),
                         axis.text = element_text(size = 10),
                         legend.text=element_text(size=10),
                         legend.title=element_text(size=0))+
  stat_ellipse(aes(x=PC1,y=PC2,color=sex),level=0.85)+
  labs(x=paste("PC1 (explains ",pc1percent,"%)",sep=""), y=paste("PC2 (explains ",pc2percent,"%)",sep=""))+
  theme(legend.position = "none")

ggsave("SEM-PCA.pdf", dpi=600,useDingbats=FALSE,width=3.5,height=3,units="in")

############ by species
g <- ggplot(data=scores,x=PC1,y=PC2)
g+geom_point(aes(x=PC1,y=PC2,color=species,shape=sex),size=2)+
  #scale_colour_manual(values=c("grey","grey","#CC9933", "#FF9900","#994F2F","#E60026"))+
  theme_classic()+ theme(text = element_text(size = 10),
                         axis.text = element_text(size = 10),
                         legend.text=element_text(size=10),
                         legend.title=element_text(size=0))+
  labs(x=paste("PC1 (explains ",pc1percent,"%)",sep=""), y=paste("PC2 (explains ",pc2percent,"%)",sep=""))+
  theme(legend.position = "none")
ggsave("SUPP-SEM-PCA-byspecies.pdf", dpi=600,useDingbats=FALSE,width=3,height=2.5,units="in")

############ by region
g <- ggplot(data=scores,x=PC1,y=PC2)
g+geom_point(aes(x=PC1,y=PC2,color=region,shape=sex),size=2)+
  #scale_colour_manual(values=c("grey","grey","#CC9933", "#FF9900","#994F2F","#E60026"))+
  theme_classic()+ theme(text = element_text(size = 10),
                         axis.text = element_text(size = 10),
                         legend.text=element_text(size=10),
                         legend.title=element_text(size=0))+
  labs(x=paste("PC1 (explains ",pc1percent,"%)",sep=""), y=paste("PC2 (explains ",pc2percent,"%)",sep=""))+
  theme(legend.position = "none")
ggsave("SUPP-SEM-PCA-byregion.pdf", dpi=600,useDingbats=FALSE,width=3,height=2.5,units="in")

#######################################################3
##
##  Phylogenetic PCA
##
########################################################

#############
## MALES
#############

tree<-read.tree("ramphocelus_rooted_ingrouponly.tree")
data<-SEMdata%>%
  filter(sex=="m")%>%
  filter(phyloPCA_select=="yes")

data
log.data <- log(data[, 2:9])
data[,2:9]<-log.data

row.names(data)<-data$species
X<-data[ -c(1)]
X<-X[,1:6]
X
pPCA<-phyl.pca(tree,X,method="lambda",mode="cov")
pPCA
summary(pPCA)

scores<-as.data.frame(pPCA$S)
scores$names<-row.names(scores)
scores$label<-data$label
scores$sex=data$sex
scores$rumped=data$rumped
scores$species_abbrev=data$species_abbrev
scores$region<-data$region

percents<-as.data.frame(summary(pPCA)$importance)
pc1percent <- round(percents["Proportion of Variance",]$PC1,3)*100
pc2percent <- round(percents["Proportion of Variance",]$PC2,3)*100

loadings<-as.data.frame(pPCA$L)

write.csv(scores,"PCAscores_Microstructure_phylo_males.csv")
write.csv(loadings,"PCAloadings_Microstructure_phylo_males.csv")


# Plot Males
g<-ggplot(scores, aes(x=PC1, y=PC2)) + geom_point(size=3,shape=17,aes(color=names))+
  theme_classic()
g<-g+scale_colour_manual(values=c("#E60026", "#E60026","#FF9900","#E60026","#FF9900",
                                  "#FF9900","#E60026","#E60026","#FF9900","#E60026"))+
  labs(x=paste("PC1 (explains ",pc1percent,"%)",sep=""), y=paste("PC2 (explains ",pc2percent,"%)",sep=""))+
  theme(text = element_text(size = 10))+theme(axis.text = element_text(size = 10))+
  theme(legend.position = "none")
g
ggsave("Supp-SEM-Phylo-PCA-Males.pdf", width=3,height=2.5,units="in", dpi=600,useDingbats=FALSE)


##############
## FEMALES
##############
data<-SEMdata%>%
  filter(sex=="f")%>%
  filter(phyloPCA_select=="yes")

data
log.data <- log(data[, 2:9])
data[,2:9]<-log.data

row.names(data)<-data$species
X<-data[ -c(1)]
X<-X[,1:6]
X
pPCA<-phyl.pca(tree,X,method="lambda",mode="cov")
pPCA
summary(pPCA)

scores<-as.data.frame(pPCA$S)
scores$names<-row.names(scores)
scores$label<-data$label
scores$sex=data$sex
scores$rumped=data$rumped
scores$species_abbrev=data$species_abbrev
scores$region<-data$region

percents<-as.data.frame(summary(pPCA)$importance)
pc1percent <- round(percents["Proportion of Variance",]$PC1,3)*100
pc2percent <- round(percents["Proportion of Variance",]$PC2,3)*100

loadings<-as.data.frame(pPCA$L)

write.csv(scores,"PCAscores_Microstructure_phylo_females.csv")
write.csv(loadings,"PCAloadings_Microstructure_phylo_females.csv")


g<-ggplot(scores, aes(x=PC1, y=PC2)) + geom_point(size=3,shape=17,aes(color=names))+
  theme_classic()
g<-g+scale_colour_manual(values=c("#E60026", "#E60026","#FF9900","#E60026","#FF9900",
                                  "#FF9900","#E60026","#E60026","#FF9900","#E60026"))+
  labs(x=paste("PC1 (explains ",pc1percent,"%)",sep=""), y=paste("PC2 (explains ",pc2percent,"%)",sep=""))+
  theme(text = element_text(size = 10))+theme(axis.text = element_text(size = 10))+
  theme(legend.position = "none")
g

ggsave("Supp-SEM-Phylo-PCA-Females.pdf", width=3,height=2.5,units="in",  dpi=600,useDingbats=FALSE)

################################
##
## male versus female PC scores
##
#################################

#Redoing male vs. female correlations with PC scores
sem_pc_scores <- microstructure_PCA_scores

#Compare male and female PC scores
sem_pc1 <- sem_pc_scores %>%
  dplyr::select(species,sex,PC1) %>%
  distinct(species,sex,.keep_all=TRUE) %>%
  spread(sex,PC1)

sem_pc1 %>%
  ggplot(aes(m,f,label=species)) +
  geom_text()

sem_pc1_df <- sem_pc1 %>%
  as.data.frame() 
rownames(sem_pc1_df) <- sem_pc1_df$species
summary(gls(f~m,data=sem_pc1_df,correlation=corBrownian(1,tree)))


sem_pc2 <- sem_pc_scores %>%
  dplyr::select(species,sex,PC2) %>%
  distinct(species,sex,.keep_all=TRUE) %>%
  spread(sex,PC2)

sem_pc2 %>%
  ggplot(aes(m,f,label=species)) +
  geom_text()

sem_pc2_df <- sem_pc2 %>%
  as.data.frame() 
rownames(sem_pc2_df) <- sem_pc2_df$species
summary(gls(f~m,data=sem_pc2_df,correlation=corBrownian(1,tree)))
