# Supplementary material for: Microstructures amplify carotenoid plumage signals in tanagers
Source: Sci Rep. 2021 Apr 21;11:8582. doi: 10.1038/s41598-021-88106-w (PMC8060279; doi:10.1038/s41598-021-88106-w)
Supplement: Supplementary file 2 — Supplementary Information 2. [file 41598_2021_88106_MOESM2_ESM.zip › Supplemental Files/Microstructure_SEM_Measurements_Ramphocelus.csv]

	barbwidthwidest_mean	barbwidthtop_mean	barbublewidth_mean	Ibdist_mean	angle_mean	barbulelength_mean	barbule_oblongness	barbule_width_over_length	species	group	sex	region	group	phyloPCA_select
RamBre_f_rump	30.7812	26.297	5.3474	195.8928	31.0998	227.287	1.170521352	0.023527082	RamBre	wholebodyf	f	rump	wholebody	yes
RamBre_m_rump	22.2882	15.2464	9.968	258.9432	22.6634	121.2312	1.461866408	0.082223058	RamBre	wholebodym	m	rump	wholebody	yes
RamCar_f_chest	21.0066	16.3254	6.6308	175.67	39.9488	232.9452	1.286743357	0.028465064	RamCar	wholebodyf	f	chest	wholebody	yes
RamCos_f_throat	21.9602	20.4538	5.8794	200.953	27.5156	167.014	1.073648906	0.035203037	RamCos	rumpedf	f	throat	rumped	yes
RamCos_m_rump	42.2622	43.4532	24.7952	176.38	15.157	60.3078	0.972591202	0.411144164	RamCos	rumpedm	m	rump	rumped	yes
RamDim_f_rump	22.756	20.613	5.8344	213.0564	28.992	161.3572	1.103963518	0.036158287	RamDim	wholebodyf	f	rump	wholebody	yes
RamDim_f_throat	16.5514	19.9976	6.5042	227.873	35.8724	284.4918	0.82766932	0.022862522	RamDim	wholebodyf	f	throat	wholebody	no
RamDim_m_throat	32.371	32.9832	13.7876	163.028	14.3806	78.8536	0.981439036	0.174850609	RamDim	wholebodym	m	throat	wholebody	no
RamFla_f_breast	18.1656	16.743	6.7716	230.08	29.0528	227.353	1.084966852	0.02978452	RamFla	rumpedf	f	breast	rumped	yes
RamFla_f_rump	18.2234	18.135	7.7036	236.9436	31.368	191.6528	1.004874552	0.040195604	RamFla	rumpedf	f	rump	rumped	no
RamFla_m_rump	35.9974	32.5048	11.9054	164.6884	19.2774	87.6558	1.107448746	0.135819877	RamFla	rumpedm	m	rump	rumped	yes
RamIct_f_rump	18.2198	16.1874	7.2726	263.5204	35.7872	146.5098	1.125554444	0.049639	RamIct	rumpedf	f	rump	rumped	yes
RamIct_m_rump	13.9976	27.8488	16.2398	174.2392	15.8796	63.7896	0.50262848	0.254583819	RamIct	rumpedm	m	rump	rumped	yes
RamMel_f_chest	17.0846	19.7644	5.9432	243.241	22.4256	171.7014	0.864412783	0.034613579	RamMel	wholebodyf	f	chest	wholebody	no
RamMel_f_throat	22.3054	20.6718	6.5044	189.6888	32.6606	196.6	1.079025532	0.033084435	RamMel	wholebodyf	f	throat	wholebody	yes
RamMel_m_throat	43.6864	21.2546	7.8196	158.5638	30.0346	175.781	2.055385658	0.044484899	RamMel	wholebodym	m	throat	wholebody	no
RamMel_m_throatlower	39.3496	27.9152	15.3506	172.7998	22.8094	85.8548	1.409611968	0.178797225	RamMel	wholebodym	m	throat	wholebody	yes
RamNig_f_rump	19.894	15.5078	5.7848	208.801	28.1352	232.458	1.282838314	0.024885356	RamNig	wholebodyf	f	rump	wholebody	yes
RamNig_m_rump	29.4512	28.4466	12.9262	185.5618	25.0788	87.646	1.035315293	0.147481916	RamNig	wholebodym	m	rump	wholebody	yes
RamPas_f_rump	23.1702	17.9598	6.795	230.5126	30.1484	157.4944	1.290114589	0.043144391	RamPas	rumpedf	f	rump	rumped	yes
RamPas_m_rump	49.219	43.6702	19.0568	205.9524	26.816	110.984	1.127061474	0.171707634	RamPas	rumpedm	m	rump	rumped	yes
RamCar_m_redblackback	42.8948	14.8522	17.4534	169.307	24.967	162.9266	2.888110852	0.107124312	RamCar	wholebodym	m	back	wholebody	yes
RamCar_m_redbreast	36.587	19.7616	13.4002	179.818	29.0776	124.6818	1.851418913	0.107475189	RamCar	wholebodym	m	breast	wholebody	no
RamDim_m_rump	81.4338	45.363	13.4128	213.7592	20.48	100.9952	1.79515905	0.132806312	RamDim	wholebodym	m	rump	wholebody	yes
RamSan_m_rump	32.8382	22.1804	18.9774	327.0438	19.0732	196.9098	1.480505311	0.096376107	RamSan	wholebodym	m	rump	wholebody	yes
RamSan_f_rump	23.2234	31.7028	12.1386	249.252	18.402	136.4914	0.732534666	0.088933076	RamSan	wholebodyf	f	rump	wholebody	no
