# Supplementary material for: Microstructures amplify carotenoid plumage signals in tanagers
Source: Sci Rep. 2021 Apr 21;11:8582. doi: 10.1038/s41598-021-88106-w (PMC8060279; doi:10.1038/s41598-021-88106-w)
Supplement: Supplementary file 2 — Supplementary Information 2. [file 41598_2021_88106_MOESM2_ESM.zip › Supplemental Files/pigment_names.csv]

pigment	family	type	new_name
apo.8.carotenal	apo_8_carotenal	dietary	apo-8-carotenal
beta.cryptoxanthin._1	beta_cryptoxanthin	dietary	beta-cryptoxanthin*_1
beta.cryptoxanthin._2	beta_cryptoxanthin	dietary	beta-cryptoxanthin*_2
beta.cryptoxanthin._3	beta_cryptoxanthin	dietary	beta-cryptoxanthin*_3
beta.cryptoxanthin._4	beta_cryptoxanthin	dietary	beta-cryptoxanthin*_4
beta.cryptoxanthin._5	beta_cryptoxanthin	dietary	beta-cryptoxanthin*_5
canthaxanthin._1	canthaxanthin	metabolized	canthaxanthin*_1
canthaxanthin._2	canthaxanthin	metabolized	canthaxanthin*_2
canthaxanthin._3	canthaxanthin	metabolized	canthaxanthin*_3
canthaxanthin	canthaxanthin	metabolized	canthaxanthin
canthaxanthin_iso	canthaxanthin	metabolized	canthaxanthin_iso
zeaxanthin._1	zeaxanthin	dietary	zeaxanthin*_1
zeaxanthin._2	zeaxanthin	dietary	zeaxanthin*_2
zeaxanthin._3	zeaxanthin	dietary	zeaxanthin*_3
zeaxanthin._4	zeaxanthin	dietary	zeaxanthin*_4
zeaxanthin._5	zeaxanthin	dietary	zeaxanthin*_5
zeaxanthin._6	zeaxanthin	dietary	zeaxanthin*_6
adonirubin._1	adonirubin	metabolized	adonirubin*_1
adonirubin._2	adonirubin	metabolized	adonirubin*_2
adonirubin._3	adonirubin	metabolized	adonirubin*_3
adonirubin._4	adonirubin	metabolized	adonirubin*_4
adonixanthin._1	adonixanthin	metabolized	adonixanthin*_1
adonixanthin._2	adonixanthin	metabolized	adonixanthin*_2
adonixanthin._3	adonixanthin	metabolized	adonixanthin*_3
adonixanthin._4	adonixanthin	metabolized	adonixanthin*_4
didehydroastaxanthin.	didehydroastaxanthin	metabolized	didehydroastaxanthin*
astaxanthin	astaxanthin	metabolized	astaxanthin
astaxanthin._1	astaxanthin	metabolized	astaxanthin*_1
astaxanthin_iso	astaxanthin	metabolized	astaxanthin_iso
