# Supplementary material for: Microstructures amplify carotenoid plumage signals in tanagers
Source: Sci Rep. 2021 Apr 21;11:8582. doi: 10.1038/s41598-021-88106-w (PMC8060279; doi:10.1038/s41598-021-88106-w)
Supplement: Supplementary file 2 — Supplementary Information 2. [file 41598_2021_88106_MOESM2_ESM.zip › Supplemental Files/ramphocelus_rooted_ingrouponly.tree]

(RamSan:0.057346,(((RamFla:0.010184,RamIct:0.010902):0.01695,(RamPas:0.01402,RamCos:0.005599):0.02496):0.007466,((RamNig:0.013016,RamDim:0.003781):0.00584,(RamBre:0.023125,(RamCar:0.008273,RamMel:0.002896):0.015783):0.00472):0.018441):0.019893);
