# Supplementary material for: Microstructures amplify carotenoid plumage signals in tanagers
Source: Sci Rep. 2021 Apr 21;11:8582. doi: 10.1038/s41598-021-88106-w (PMC8060279; doi:10.1038/s41598-021-88106-w)
Supplement: Supplementary file 2 — Supplementary Information 2. [file 41598_2021_88106_MOESM2_ESM.zip › Supplemental Files/ramphocelus_rooted_ingrouponly_ultrametric.tree]

(RamSan:1,(((RamFla:0.2255326862,RamIct:0.2255326862):0.3506968448,(RamPas:0.1705540969,RamCos:0.1705540969):0.4056754341):0.1270893672,((RamNig:0.2624550911,RamDim:0.2624550911):0.1448339947,(RamBre:0.3369501499,(RamCar:0.09162292401,RamMel:0.09162292401):0.2453272259):0.07033893592):0.2960298123):0.2966811019);
