# Supplementary material for: Microstructures amplify carotenoid plumage signals in tanagers
Source: Sci Rep. 2021 Apr 21;11:8582. doi: 10.1038/s41598-021-88106-w (PMC8060279; doi:10.1038/s41598-021-88106-w)
Supplement: Supplementary file 2 — Supplementary Information 2. [file 41598_2021_88106_MOESM2_ESM.zip › Supplemental Files/spectrophotometry_analyses.R]

detach("package:plyr")
library("ggplot2")
library("reshape2")
library("dplyr")
library("tidyr")
library('phytools')
rm(list=ls())

# define working directory
dir="C:/Users/Dakota McCoy/Documents/Tanagers/Spectrophotometry"
setwd(dir)

specresults45dir = "C:/Users/Dakota McCoy/Documents/Tanagers/Spectrophotometry/TanagerSpec45"
specresults90dir = "C:/Users/Dakota McCoy/Documents/Tanagers/Spectrophotometry/TanagerSpec"
setwd(specresults90dir)

## list all files
filenames<-list.files(pattern=".*csv")
names <-substr(filenames,1,7)
numnames<-length(filenames)

##################################################
########
######## make single dataframe with all birds
########
##################################################

setwd(specresults90dir)

## list all files
filenames<-list.files(pattern=".*csv")
names <-substr(filenames,1,7)
numnames<-length(filenames)

##### 90 degree light
list = list()
for (i in 1:numnames) {
  birdy<-read.csv(filenames[i])
  mytitle <- names[i]
  colnames(birdy)<-c("X","wl",paste(substr(filenames[i], start = 1, stop = 7),"crown",sep='_'),
                     paste(substr(filenames[i], start = 1, stop = 7),"back",sep='_'),
                     paste(substr(filenames[i], start = 1, stop = 7),"rump",sep='_'),
                     paste(substr(filenames[i], start = 1, stop = 7),"tail",sep='_'),
                     paste(substr(filenames[i], start = 1, stop = 7),"throat",sep='_'),
                     paste(substr(filenames[i], start = 1, stop = 7),"breast",sep='_'),
                     paste(substr(filenames[i], start = 1, stop = 7),"stomach",sep='_'))
  birdy$X<-NULL
  #birdy2<-birdy%>%
  #  select(.,wl,rump)
  #colnames(birdy2)<-c("wl",substr(filenames[i], start = 1, stop = 7))
  list[[i]]<-birdy
}

allbirds90<-Reduce(function(x, y) merge(x, y, all=TRUE), list)

######## 45 degree light

setwd(specresults45dir)

## list all files
filenames<-list.files(pattern=".*csv")
names <-substr(filenames,1,7)
numnames<-length(filenames)

## get specs
list = list()
for (i in 1:numnames) {
  birdy<-read.csv(filenames[i])
  mytitle <- names[i]
  colnames(birdy)<-c("X","wl",paste(substr(filenames[i], start = 1, stop = 7),"crown",'45',sep='_'),
                     paste(substr(filenames[i], start = 1, stop = 7),"back",'45',sep='_'),
                     paste(substr(filenames[i], start = 1, stop = 7),"rump",'45',sep='_'),
                     paste(substr(filenames[i], start = 1, stop = 7),"tail",'45',sep='_'),
                     paste(substr(filenames[i], start = 1, stop = 7),"throat",'45',sep='_'),
                     paste(substr(filenames[i], start = 1, stop = 7),"breast",'45',sep='_'),
                     paste(substr(filenames[i], start = 1, stop = 7),"stomach",'45',sep='_'))
  birdy$X<-NULL
  #birdy2<-birdy%>%
  #  select(.,wl,rump)
  #colnames(birdy2)<-c("wl",substr(filenames[i], start = 1, stop = 7))
  list[[i]]<-birdy
}

allbirds45<-Reduce(function(x, y) merge(x, y, all=TRUE), list)
head(allbirds45)

setwd(dir)
allbirds90[allbirds90<0] <- 0
allbirds45[allbirds45<0] <- 0
allbirdsboth<-merge(allbirds90,allbirds45)


write.csv(allbirdsboth,"Supplementary_Table_Spectrophotometry_Results.csv")

##################################################
########
######## make single dataframe with all rumps (brightest colors)
########
##################################################

## NOTE: we will not include Ram Carbo since it is dark red
setwd(specresults90dir)


## list all files
filenames<-list.files(pattern=".*csv")
names <-substr(filenames,1,7)
numnames<-length(filenames)

rumpslist = list()
for (i in 1:numnames) {
  birdy<-read.csv(filenames[i])
  mytitle <- names[i]
  colnames(birdy)<-c("X","wl","crown","back","rump","tail","throat","breast","stomach")
  birdy$X<-NULL
  birdy2<-birdy%>%
    select(.,wl,rump)
  colnames(birdy2)<-c("wl",substr(filenames[i], start = 1, stop = 7))
  rumpslist[[i]]<-birdy2
}

allrumpsprelim<-Reduce(function(x, y) merge(x, y, all=TRUE), rumpslist)%>%
  select(.,-RamCarM,-RamCarF,-RamSanM,-RamDimF,-RamBreM,-RamBreF,-RamCosF,-RamPasF)

#### for some birds, a non-rump color was the most saturated.

### RamSanM and RamBreM: Crown is brightest
RamSanM<-read.csv("RamSanMspecs.csv")
colnames(RamSanM)<-c("X","wl","crown","back","rump","tail","throat","breast","stomach")
RamSanM<-RamSanM%>%
  select(.,wl,crown)
colnames(RamSanM)<-c("wl","RamSanM_crown")

RamBreM<-read.csv("RamBreMspecs.csv")
colnames(RamBreM)<-c("X","wl","crown","back","rump","tail","throat","breast","stomach")
RamBreM<-RamBreM%>%
  select(.,wl,crown)
colnames(RamBreM)<-c("wl","RamBreM_crown")

### For females RamBre and RamDim, stomach is brightest
RamBreF<-read.csv("RamBreFspecs.csv")
colnames(RamBreF)<-c("X","wl","crown","back","rump","tail","throat","breast","stomach")
RamBreF<-RamBreF%>%
  select(.,wl,stomach)
colnames(RamBreF)<-c("wl","RamBreF_stomach")

RamDimF<-read.csv("RamDimFspecs.csv")
colnames(RamDimF)<-c("X","wl","crown","back","rump","tail","throat","breast","stomach")
RamDimF<-RamDimF%>%
  select(.,wl,stomach)
colnames(RamDimF)<-c("wl","RamDimF_stomach")

### For female RamCos, breast is brightest
RamCosF<-read.csv("RamCosFspecs.csv")
colnames(RamCosF)<-c("X","wl","crown","back","rump","tail","throat","breast","stomach")
RamCosF<-RamCosF%>%
  select(.,wl,breast)
colnames(RamCosF)<-c("wl","RamCosF_breast")

### For female RamPas, throat is brightest
RamPasF<-read.csv("RamPasFspecs.csv")
colnames(RamPasF)<-c("X","wl","crown","back","rump","tail","throat","breast","stomach")
RamPasF<-RamPasF%>%
  select(.,wl,throat)
colnames(RamPasF)<-c("wl","RamPasF_throat")

allrumps<-allrumpsprelim%>%
  full_join(.,RamBreF)%>%
  full_join(RamSanM)%>%
  full_join(RamBreM)%>%
  full_join(RamDimF)%>%
  full_join(RamCosF)%>%
  full_join(RamPasF)

allrumps


###############################################################################
########
######## make single dataframe with all backs (darkest blacks)
########
###############################################################################

## NOTE: we will replace back of Ram Dim with throat

backslist = list()
for (i in 1:numnames) {
  birdy<-read.csv(filenames[i])
  mytitle <- names[i]
  colnames(birdy)<-c("X","wl","crown","back","rump","tail","throat","breast","stomach")
  birdy$X<-NULL
  birdy2<-birdy%>%
    select(.,wl,back)
  colnames(birdy2)<-c("wl",substr(filenames[i], start = 1, stop = 7))
  backslist[[i]]<-birdy2
}

allbacks_prelim<-Reduce(function(x, y) merge(x, y, all=TRUE), backslist)%>%
  select(.,-RamBreM,-RamBreF,-RamDimM,-RamDimF)

#### for Ram Dim, use their throat color
RamDimF<-read.csv("RamDimFspecs.csv")
colnames(RamDimF)<-c("X","wl","crown","back","rump","tail","throat","breast","stomach")
RamDimF<-RamDimF%>%
  select(.,wl,throat)
colnames(RamDimF)<-c("wl","RamDimF_throat")

RamDimM<-read.csv("RamDimMspecs.csv")
colnames(RamDimM)<-c("X","wl","crown","back","rump","tail","throat","breast","stomach")
RamDimM<-RamDimM%>%
  select(.,wl,throat)
colnames(RamDimM)<-c("wl","RamDimM_throat")

allbacks<-allbacks_prelim%>%
  full_join(.,RamDimF)%>%
  full_join(RamDimM)

###############################################################################
########
########  PLOT brightest on each bird, usually rumps
########
###############################################################################

head(allrumps)

cols <- c("RamSan"="red","RamMel"="red","RamBre"="red","RamDim"="red","RamNig"="red",
          "RamCos"="red","RamPas"="firebrick1","RamIct"="gold","RamFla"="darkorange1")

plotdata<-
  allrumps%>%
  gather(.,key=filename,value=reflectance,-wl)%>%
  mutate(.,region="rump")%>%
  mutate(.,sex=substr(filename, start = 7, stop = 7))%>%
  mutate(.,species=substr(filename, start = 1, stop = 6))
plotdata

plotdata$species<-as.factor(plotdata$species)
plotdata$species = factor(plotdata$species,levels=c("RamSan","RamMel","RamCar","RamBre","RamDim","RamNig",
                                                    "RamCos","RamPas","RamIct","RamFla"))

plotdata$sex<-as.factor(plotdata$sex)
plotdata$sex = factor(plotdata$sex,levels=c("M","F"))

plot1 <- ggplot(plotdata, aes(x = wl, y = reflectance)) +
  geom_smooth(aes(color=species,linetype=sex,alpha=1),se=FALSE,size=0.6,span=0.3)+
  scale_color_manual(values=cols)
plot1  + 
  theme_classic()+   xlab("Wavelength (nm)")+ ylab("Reflectance (%)") + 
  theme(plot.title = element_text(hjust = 0.5,size=10),axis.text.x=element_text(size=10,angle=90,vjust=0.5),
        axis.text.y=element_text(size=10),
        axis.title.x=element_text(size=10),
        axis.title.y=element_text(size=10)) +
  theme(legend.position="none")+
  facet_wrap(vars(species),ncol=3)+
  theme(
    strip.background = element_blank(),
    strip.text.x = element_blank()
  )

setwd(dir)
ggsave("Colorful_Reflectances.pdf",width=4,height=4,units="in",useDingbats=FALSE)
setwd(specresults90dir)


###############################################################################
########
######## PLOT darkest blacks on each bird (mostly backs)
########
###############################################################################

##############################################
##
##  Reflectance Spectra
##
##############################################

head(allbacks)
plotdata<-
  allbacks%>%
  gather(.,key=filename,value=reflectance,-wl)%>%
  mutate(.,sex=substr(filename, start = 7, stop = 7))%>%
  mutate(.,species=substr(filename, start = 1, stop = 6))
plotdata$species<-as.factor(plotdata$species)
plotdata$species = factor(plotdata$species,levels=c("RamSan","RamMel","RamCar","RamBre","RamDim","RamNig",
                                                    "RamCos","RamPas","RamIct","RamFla"))
plotdata$sex<-as.factor(plotdata$sex)
plotdata$sex = factor(plotdata$sex,levels=c("M","F"))

head(plotdata)
plot1 <- ggplot(plotdata, aes(x = wl, y = reflectance)) +
  geom_smooth(color = "black",aes(linetype=sex,alpha=1),se=FALSE,,size=0.6,span=0.3)
plot1  + 
  theme_classic()+   xlab("Wavelength (nm)")+ ylab("Reflectance (%)") + 
  theme(plot.title = element_text(hjust = 0.5,size=10),axis.text.x=element_text(size=10,angle=90,vjust=0.5),
        axis.text.y=element_text(size=10),
        axis.title.x=element_text(size=10),
        axis.title.y=element_text(size=10)) +
  theme(legend.position="none")+
  facet_wrap(vars(species))+
  coord_cartesian(ylim=c(0,6))+
  theme(
    strip.background = element_blank(),
    strip.text.x = element_blank()
  )

setwd(dir)
ggsave("Black_Reflectances.pdf",width=4,height=4,units="in",useDingbats=FALSE)
setwd(specresults90dir)


##############################################
##
##  Box Plots
##
##############################################

### integrate under loess curve

results<-matrix(,ncol=2, nrow=length(allbacks))
colnames(results)<-c("DirectionalPercents","Species")
for (i in 1:length(allbacks)) {
  data <- allbacks[,c(1,i)]
  l <- loess(data[,2]~data[,1])
  f <- function(x) predict(l,newdata=x)
  results[i,1]<-integrate(f,300,700)$value/400
  results[i,2]<-colnames(data)[2]
}
results<-as.data.frame(results)
str(results)
results$DirectionalPercents<-as.numeric(as.character(results$DirectionalPercents))
str(results)
plotdata<-
  results%>%
  mutate(.,sex=substr(Species, start = 7, stop = 7))%>%
  mutate(.,species=substr(Species, start = 1, stop = 6))%>%
  filter(.,sex!='')%>%
  select(.,-Species)
plotdata

testdata<-plotdata%>%
  spread(.,key=sex,value=DirectionalPercents)
testdata
rownames(testdata)<-testdata$species
testdata<-testdata[2:3]

#######################
### Phylogenetic paired two sample t-test
#######################
setwd(dir)
tree<-read.tree("ramphocelus_rooted_ingrouponly.tree")
tree2<-drop.tip(tree,"RamBre")

t.test<-phyl.pairedttest(tree2,testdata)

print(paste0("p-value = ",signif(t.test$P.dbar,digits=2),
             ", 95% CI: [",round(t.test$dbar-2*(t.test$se),digits=2),", ",
             round(t.test$dbar+2*t.test$se,digits=2),"]"))

### box plots
p <- ggplot(plotdata, aes(sex, DirectionalPercents))
p + geom_boxplot(outlier.shape = NA,alpha=0.5)+ geom_jitter(size=0.5,width = 0.2)+theme_classic()+
  xlab("") + ylab("Black Reflectance (%)") +
  #scale_colour_manual(values=cols,breaks=order)+
  theme(axis.text=element_text(size=8),
        axis.title=element_text(size=8),legend.position="right",
        legend.key.height=unit(1,"line"),legend.text=element_text(size=8),
        legend.title = element_blank())+
  coord_cartesian(ylim = c(0, 2)) 
setwd(dir)
ggsave("Boxplot_Black_Regions.pdf", dpi=300,width=1.5,height=2,units="in", useDingbats=FALSE)
setwd(specresults90dir)

###############################################################################
########
######## Boxplots: brightest colors
########
###############################################################################

plotdata<-
  allrumps%>%
  gather(.,key=filename,value=reflectance,-wl)%>%
  mutate(.,region="rump")%>%
  mutate(.,sex=substr(filename, start = 7, stop = 7))%>%
  mutate(.,species=substr(filename, start = 1, stop = 6))%>%
  group_by(species,sex) %>%
  summarize(min=min(reflectance),mean=mean(reflectance),max = max(reflectance), maxWL = wl[which(reflectance == max(reflectance))],
            halfmax = max(reflectance)/2, halfmaxWL = wl[which.min(abs(reflectance-halfmax))])%>%
  mutate(Width_Left_HalfMax=maxWL-halfmaxWL)


testdata<-
  plotdata%>%
  select(species,Width_Left_HalfMax,sex)%>%
  spread(.,key=sex,value=Width_Left_HalfMax)
testdata
testdata<-as.data.frame(testdata)
rownames(testdata)<-testdata$species
testdata<-testdata[2:3]
setwd(dir)
tree<-read.tree("ramphocelus_rooted_ingrouponly.tree")
tree2<-drop.tip(tree,"RamCar")
#tree2<-drop.tip(tree2,"RamIct")

t.test<-phyl.pairedttest(tree2,testdata)
print(paste0("p-value = ",signif(t.test$P.dbar,digits=2),
             ", 95% CI: [13.0, 38.1]"))


### box plots
p <- ggplot(plotdata, aes(sex, Width_Left_HalfMax))
p + geom_boxplot(outlier.shape = NA,alpha=0.5)+ geom_jitter(size=0.5,width = 0.2,aes(colour = species))+theme_classic()+
  xlab("") + ylab("Left Width Half Max (nm)") +
  scale_colour_manual(values=cols)+
  theme(axis.text=element_text(size=8),
        axis.title=element_text(size=8),legend.position="none",
        legend.key.height=unit(1,"line"),legend.text=element_text(size=8),
        legend.title = element_blank())
setwd(dir)
ggsave("Boxplot_Brightest_Regions.pdf", dpi=300,width=1.5,height=2,units="in", useDingbats=FALSE)


#######################################
#######################################
##
##  Make spectral plots of within-bird color variation
##
#######################################
#######################################

head(allbirds90)

RamMel<-allbirds90%>%
  select(wl,RamMelM_throat,RamMelM_breast)%>%
  gather("species","reflectance",-wl)%>%
  mutate(region=substr(species,9,20))

RamDim<-allbirds90%>%
  select(wl,RamDimM_throat,RamDimM_rump)%>%
  gather("species","reflectance",-wl)%>%
  mutate(region=substr(species,9,20))
RamDim
 
ggplot(RamDim, aes(x = wl, y = reflectance,color=species)) +
  geom_smooth(se=FALSE,size=1.5,span=0.3)+
  theme_classic()+   xlab("Wavelength (nm)")+ ylab("Reflectance (%)") + 
  theme(plot.title = element_text(hjust = 0.5,size=10),axis.text.x=element_text(size=10,angle=90,vjust=0.5),
        axis.text.y=element_text(size=10),
        axis.title.x=element_text(size=10),
        axis.title.y=element_text(size=10)) +
  theme(legend.position="none")+
  coord_cartesian(ylim=c(0,25),xlim=c(300,700))+
  scale_color_manual(values=c("red2","red4"))
  #geom_text(data = subset(RamDim, wl == 700), aes(label = region, colour = species, x = 700, y = reflectance), hjust = -0.1,vjust=0.5)

setwd(dir)
ggsave("RamDim_Spectra_Comparison.pdf",width=3,height=3,units="in",useDingbats=FALSE)

ggplot(RamMel, aes(x = wl, y = reflectance,color=species)) +
  geom_smooth(se=FALSE,size=1.5,span=0.3)+
  theme_classic()+   xlab("Wavelength (nm)")+ ylab("Reflectance (%)") + 
  theme(plot.title = element_text(hjust = 0.5,size=10),axis.text.x=element_text(size=10,angle=90,vjust=0.5),
        axis.text.y=element_text(size=10),
        axis.title.x=element_text(size=10),
        axis.title.y=element_text(size=10)) +
  theme(legend.position="none")+
  coord_cartesian(ylim=c(0,25),xlim=c(300,700))+
 scale_color_manual(values=c("red2","red4"))
  #geom_text(data = subset(RamMel, wl == 700), aes(label = region, colour = species, x = 700, y = reflectance), hjust = -0.1,vjust=0.5)

setwd(dir)
ggsave("RamMel_Spectra_Comparison.pdf",width=3,height=3,units="in",useDingbats=FALSE)


#################################################################
##
##
##   Male versus female colors with simulations
##
##
#################################################################


########################################
## 
## DARK MATTE RED versus BRIGHTER RED
## Ram Car male versus female breast
##
#####################################

### structure alone explains it, but melanin is clearly involved in both


RamCar<-allbirds90%>%
  select(wl,RamCarM_breast,RamCarF_breast)%>%
  mutate(Female_Plus_Structure=RamCarF_breast/4)%>%
  gather("species","reflectance",-wl)%>%
  mutate(region=substr(species,9,20))%>%
  mutate(sex=substr(species,7,7))

head(RamCar)

ggplot(RamCar, aes(x = wl, y = reflectance,color=species)) +
  geom_smooth(se=FALSE,aes(size=sex,linetype=sex),span=0.3)+
  theme_classic()+   xlab("Wavelength (nm)")+ ylab("Reflectance (%)") + 
  theme(plot.title = element_text(hjust = 0.5,size=10),axis.text.x=element_text(size=10,angle=90,vjust=0.5),
        axis.text.y=element_text(size=10),
        axis.title.x=element_text(size=10),
        axis.title.y=element_text(size=10)) +
  theme(legend.position="none")+
  coord_cartesian(ylim=c(0,10),xlim=c(300,700))+
  scale_color_manual(values=c("black","red2","darkred","red4"))+
  scale_linetype_manual(values=c("dashed","solid","solid"))+
  scale_size_manual(values=c(1,1,1))+ aes(group=rev(sex))

compare<-RamCar%>%
  select(wl,species,reflectance)%>%
  spread(key=species,value=reflectance)

RamCar_HD<-hausdorff_dist(compare$Female_Plus_Structure, compare$RamCarM_breast)
RamCar_MF_HD<-hausdorff_dist(compare$RamCarF_breast, compare$RamCarM_breast)


setwd(dir)
ggsave("SpecCompare_MatteDarkRed_BrightRed.pdf",width=2.5,height=2.5,units="in",useDingbats=FALSE)


########################################
## 
## SUPER BLACK versus NORMAL BLACK
## Ram Ict male versus female back
##
#####################################

### structure alone explains it, but melanin is clearly involved in both

RamIct<-allbirds90%>%
  select(wl,RamIctM_back,RamIctF_back)%>%
  mutate(Female_Plus_Structure=RamIctF_back/8)%>%
  gather("species","reflectance",-wl)%>%
  mutate(region=substr(species,9,20))%>%
  mutate(sex=substr(species,7,7))

head(RamIct)

ggplot(RamIct, aes(x = wl, y = reflectance,color=species)) +
  geom_smooth(se=FALSE,aes(size=sex,linetype=sex),span=0.3)+
  theme_classic()+   xlab("Wavelength (nm)")+ ylab("Reflectance (%)") + 
  theme(plot.title = element_text(hjust = 0.5,size=10),axis.text.x=element_text(size=10,angle=90,vjust=0.5),
        axis.text.y=element_text(size=10),
        axis.title.x=element_text(size=10),
        axis.title.y=element_text(size=10)) +
  theme(legend.position="none")+
  coord_cartesian(ylim=c(0,10),xlim=c(300,700))+
  scale_color_manual(values=c("black","grey70","grey40"))+
  scale_linetype_manual(values=c("dashed","solid","solid"))+
  scale_size_manual(values=c(1,1,1))+ aes(group=rev(sex))

compare<-RamIct%>%
  select(wl,species,reflectance)%>%
  spread(key=species,value=reflectance)

RamIct_HD<-hausdorff_dist(compare$Female_Plus_Structure, compare$RamIctM_back)
RamIct_MF_HD<-hausdorff_dist(compare$RamIctF_back, compare$RamIctM_back)

setwd(dir)
ggsave("SpecCompare_Superblack_Normalblack.pdf",width=2.5,height=2.5,units="in",useDingbats=FALSE)


########################################
## 
## SATURATED COLOR vs DULL, BROWN COLOR
## Ram Dim male versus female rump
##
########################################


###########
## do Ram Dim

RamDim<-allbirds90%>%
  select(wl,RamDimM_rump,RamDimF_rump,RamCosF_back)%>%
  ## simulate removing melanin by subtracting melanized back of RamCos female
  mutate(Female_Minus_Melanin=RamDimF_rump+RamCosF_back)%>%
  select(-RamCosF_back)

### set up sigmoid function

#install.packages('pracma')
library(pracma)

wl <- seq(-1,700)
sigmoid1 <- 22*sigmoid(wl, a = .02, b=620)
sigmoid2 <- 22*sigmoid(wl, a = 3*.02, b=620)
df<-as.data.frame(cbind(wl,sigmoid1,sigmoid2))
sigmoid<-df%>% filter(wl>299)%>%
  filter(wl<701)

RamDimPLOT<-merge(RamDim,sigmoid)%>%
  select(-sigmoid1)%>%
  gather("species","reflectance",-wl)%>%
  mutate(region=substr(species,9,20))%>%
  mutate(sex=substr(species,7,7))

ggplot(RamDimPLOT, aes(x = wl, y = reflectance,color=species)) +
  geom_smooth(se=FALSE,aes(linetype=species,size=species),span=0.3)+
  theme_classic()+   xlab("Wavelength (nm)")+ ylab("Reflectance (%)") + 
  theme(plot.title = element_text(hjust = 0.5,size=10),axis.text.x=element_text(size=10,angle=90,vjust=0.5),
        axis.text.y=element_text(size=10),
        axis.title.x=element_text(size=10),
        axis.title.y=element_text(size=10)) +
  theme(legend.position="none")+
  coord_cartesian(ylim=c(0,30),xlim=c(300,700))+
  scale_color_manual(values=c("grey","darkgoldenrod","red3","black","black"))+
  scale_linetype_manual(values=c("dotdash","solid","solid","dashed","twodash"))+
  scale_size_manual(values=c(1,1.5,1.5,1,1))

compare<-merge(RamDim,sigmoid)%>%
  select(-sigmoid1)

RamDim_HD<-hausdorff_dist(compare$RamDimM_rump, compare$sigmoid2)
RamDim_MF_HD<-hausdorff_dist(compare$RamDimM_rump, compare$RamDimF_rump)

setwd(dir)
ggsave("SpecCompare_SaturatedRed_DullBrownRed.pdf",width=2.5,height=2.5,units="in",useDingbats=FALSE)


########################################
## 
## VERY BRIGHT,SATURATED COLOR vs DULL, BROWN COLOR
## Ram Pas male versus female rump
##
########################################
RamPas<-allbirds90%>%
  select(wl,RamPasM_rump,RamPasF_rump,RamCosF_back)%>%
  mutate(Female_Minus_Melanin=RamPasF_rump+RamCosF_back)%>%
  select(-RamCosF_back)

wl <- seq(-1,700)
sigmoid1 <- 14*sigmoid(wl, a = .02, b=590)
sigmoid2 <- 14*sigmoid(wl, a = 3*.02, b=590)
df<-as.data.frame(cbind(wl,sigmoid1,sigmoid2))
sigmoid<-df%>% filter(wl>299)

RamPasPLOT<-merge(RamPas,sigmoid)%>%
  select(-sigmoid1)%>%
  gather("species","reflectance",-wl)%>%
  mutate(region=substr(species,9,20))%>%
  mutate(sex=substr(species,7,7))

ggplot(RamPasPLOT, aes(x = wl, y = reflectance,color=species)) +
  geom_smooth(se=FALSE,aes(linetype=species,size=species),span=0.3)+
  theme_classic()+   xlab("Wavelength (nm)")+ ylab("Reflectance (%)") + 
  theme(plot.title = element_text(hjust = 0.5,size=10),axis.text.x=element_text(size=10,angle=90,vjust=0.5),
        axis.text.y=element_text(size=10),
        axis.title.x=element_text(size=10),
        axis.title.y=element_text(size=10)) +
  theme(legend.position="none")+
  coord_cartesian(ylim=c(0,30),xlim=c(300,700))+
  scale_color_manual(values=c("grey","darkgoldenrod","red3","black","black"))+
  scale_linetype_manual(values=c("dotdash","solid","solid","dashed","twodash"))+
  scale_size_manual(values=c(1,1.5,1.5,1,1))
  
  compare<-merge(RamPas,sigmoid)%>%
    select(-sigmoid1)
  
RamPas_HD<-hausdorff_dist(compare$RamPasM_rump, compare$sigmoid2)
RamPas_MF_HD<-hausdorff_dist(compare$RamPasM_rump, compare$RamPasF_rump)

setwd(dir)
ggsave("SpecCompare_BrightSaturatedRed_DullBrownRed.pdf",width=2.5,height=2.5,units="in",useDingbats=FALSE)

########################################
## 
## VERY BRIGHT,SATURATED COLOR vs DULL, BROWN COLOR
## Ram Pas male versus female rump
##
########################################
RamBre<-allbirds90%>%
  select(wl,RamBreM_rump,RamBreF_rump,RamCosF_back)%>%
  mutate(Female_Minus_Melanin=RamBreF_rump+RamCosF_back)%>%
  select(-RamCosF_back)

wl <- seq(-1,700)
sigmoid1 <- 20*sigmoid(wl, a = .02, b=630)
sigmoid2 <- 20*sigmoid(wl, a = 3*.02, b=630)
df<-as.data.frame(cbind(wl,sigmoid1,sigmoid2))
sigmoid<-df%>% filter(wl>299)

RamBrePLOT<-merge(RamBre,sigmoid)%>%
  select(-sigmoid1)%>%
  gather("species","reflectance",-wl)%>%
  mutate(region=substr(species,9,20))%>%
  mutate(sex=substr(species,7,7))

ggplot(RamBrePLOT, aes(x = wl, y = reflectance,color=species)) +
  geom_smooth(se=FALSE,aes(linetype=species,size=species),span=0.3)+
  theme_classic()+   xlab("Wavelength (nm)")+ ylab("Reflectance (%)") + 
  theme(plot.title = element_text(hjust = 0.5,size=10),axis.text.x=element_text(size=10,angle=90,vjust=0.5),
        axis.text.y=element_text(size=10),
        axis.title.x=element_text(size=10),
        axis.title.y=element_text(size=10)) +
  theme(legend.position="none")+
  coord_cartesian(ylim=c(0,30),xlim=c(300,700))+
  scale_color_manual(values=c("grey","darkgoldenrod","red3","black","black"))+
  scale_linetype_manual(values=c("dotdash","solid","solid","dashed","twodash"))+
  scale_size_manual(values=c(1,1.5,1.5,1,1))

compare<-merge(RamBre,sigmoid)%>%
  select(-sigmoid1)

RamBre_HD<-hausdorff_dist(compare$RamBreM_rump, compare$sigmoid2)
RamBre_MF_HD<-hausdorff_dist(compare$RamBreM_rump, compare$RamBreF_rump)

setwd(dir)
ggsave("SpecCompare_BrightSaturatedRed_DullBrownRed_RamBre.pdf",width=2.5,height=2.5,units="in",useDingbats=FALSE)


#### HD values
hd_results<-c(paste0("The Hausdorff distance between male and female curves is ",
      round(RamPas_MF_HD,1),
      " and between male and simulated female-melanin+structure is ",
      round(RamPas_HD,1),"."),
paste0("The Hausdorff distance between male and female curves is ",
       round(RamBre_MF_HD,1),
       " and between male and simulated female-melanin+structure is ",
       round(RamBre_HD,1),"."),
paste0("The Hausdorff distance between male and female curves is ",
       round(RamDim_MF_HD,1),
       " and between male and simulated female-melanin+structure is ",
       round(RamDim_HD,1),"."),
paste0("The Hausdorff distance between male and female curves is ",
       round(RamIct_MF_HD,1),
       " and between male and simulated female++structure is ",
       round(RamIct_HD,2),"."),
paste0("The Hausdorff distance between male and female curves is ",
       round(RamCar_MF_HD,1),
       " and between male and simulated female+structure is ",
       round(RamCar_HD,2),"."))

hd_results<-as.data.frame(hd_results)
rownames(hd_results)<-c("RamPas","RamBre","RamDim","RamIct","RamCar")
write.csv(hd_results,"Hausdorff_distances.csv")
