# Supplementary material for: Microstructures amplify carotenoid plumage signals in tanagers
Source: Sci Rep. 2021 Apr 21;11:8582. doi: 10.1038/s41598-021-88106-w (PMC8060279; doi:10.1038/s41598-021-88106-w)
Supplement: Supplementary file 2 — Supplementary Information 2. [file 41598_2021_88106_MOESM2_ESM.zip › Supplemental Files/Spectrophotometry_Ramphocelus.csv]

	wl	RamBreF_crown	RamBreF_back	RamBreF_rump	RamBreF_tail	RamBreF_throat	RamBreF_breast	RamBreF_stomach	RamBreM_crown	RamBreM_back	RamBreM_rump	RamBreM_tail	RamBreM_throat	RamBreM_breast	RamBreM_stomach	RamCarF_crown	RamCarF_back	RamCarF_rump	RamCarF_tail	RamCarF_throat	RamCarF_breast	RamCarF_stomach	RamCarM_crown	RamCarM_back	RamCarM_rump	RamCarM_tail	RamCarM_throat	RamCarM_breast	RamCarM_stomach	RamCosF_crown	RamCosF_back	RamCosF_rump	RamCosF_tail	RamCosF_throat	RamCosF_breast	RamCosF_stomach	RamCosM_crown	RamCosM_back	RamCosM_rump	RamCosM_tail	RamCosM_throat	RamCosM_breast	RamCosM_stomach	RamDimF_crown	RamDimF_back	RamDimF_rump	RamDimF_tail	RamDimF_throat	RamDimF_breast
1	300	0.519	0	0.219888889	1.433	0	0	0	0.657888888888889	0.160444444444444	0	1.31144444444444	0.180222222222222	0	0.0428888888888889	0.570444444444444	0.248666666666667	0.146111111111111	2.91222222222222	0.353333333333333	0.344666666666667	0.941777777777778	0.164777777777778	0.199	0.459888888888889	3.66066666666667	0.240555555555556	0.209111111111111	0.189888888888889	1.16311111111111	0.302	0.612	4.12866666666667	0.506555555555556	0.367333333333333	1.16533333333333	0	0.00866666666666667	0.254888888888889	0.807777777777778	0.126777777777778	0.207777777777778	0.212777777777778	0.605555555555556	0.093	0	2.76777777777778	0.346333333333333	0.00433333333333333
2	301	0.639619048	0.075619048	0.394761905	1.614238095	0	0	0	0.858047619047615	0.195904761904763	0	1.19623809523809	0.150809523809524	0.0702857142857125	0.0768095238095212	0.875904761904759	0.486809523809519	0.242571428571429	3.19285714285714	0.472476190476188	0.596571428571427	1.06214285714285	0.0140952380952359	0	0.147285714285716	3.33519047619048	0	0	0.0150952380952363	1.15842857142857	0.388666666666671	0.581000000000003	4.11976190476191	0.471190476190477	0.206714285714294	0.927095238095244	0.050857142857144	0.170523809523811	0.455190476190477	1.2407619047619	0.362571428571429	0.47147619047619	0.461142857142857	0.791238095238102	0.0786190476190526	0	2.93661904761905	0.459904761904767	0.0763809523809579
3	302	1.030904762	0.280079365	0.962698413	1.72984127	0.004015873	0.004809524	0.158698413	0.899952380952383	0.369174603174608	0.19525396825397	1.36520634920635	0.202380952380954	0.184968253968256	0.0583015873015938	0.997190476190476	0.652952380952383	0.478968253968258	3.29446031746032	0.564698412698415	0.622492063492064	1.12236507936508	0	0	0.0441111111111118	3.07584126984127	0	0	0	0.738968253968251	0.258047619047618	0.272253968253964	3.96206349206349	0.209238095238092	0.0187142857142832	0.785380952380948	0	0.0736031746031749	0.339476190476193	1.25936507936508	0.203650793650794	0.143000000000001	0.322174603174608	1.23126984126985	0.550666666666673	0.323238095238102	3.42885714285715	1.00660317460318	0.498619047619052
4	303	0.979190476	0.240333333	0.890142857	1.759809524	0	0	0.042428571	0.802952380952372	0.133285714285702	0.166047619047608	1.2407619047619	0.148380952380952	0.171619047619035	0	1.04147619047619	0.667142857142856	0.620142857142859	3.23295238095238	0.728333333333344	0.588809523809524	1.21380952380953	0	0.0163333333333364	0.0930952380952362	3.08947619047619	0.0195238095238097	0	0.00923809523809929	0.774904761904766	0.436571428571427	0.590571428571423	3.85738095238095	0.51552380952381	0.172380952380952	0.945428571428565	0	0.100428571428571	0.332619047619053	1.09709523809523	0.0991428571428544	0.136142857142855	0.14495238095237	1.10914285714284	0.626952380952374	0.319047619047605	3.15809523809522	0.922857142857133	0.610238095238083
5	304	0.606848485	0.227242424	0.694666667	1.662424242	0	0	0	0.512469696969698	0.0831060606060614	0	1.0965303030303	0.0470909090909131	0	0	0.961378787878789	0.417939393939395	0.468712121212123	2.95621212121212	0.579393939393943	0.344136363636365	1.20612121212121	0.0532575757575768	0.251757575757577	0.200287878787877	3.46324242424243	0.195303030303032	0.0745909090909103	0.252469696969695	1.02080303030303	0.418893939393939	0.625954545454546	3.68357575757576	0.674136363636363	0.165196969696969	0.926303030303031	0.107909090909091	0.445833333333332	0.555969696969695	1.15981818181818	0.176242424242423	0.223878787878788	0.289272727272729	0.944939393939394	0.426000000000002	0.136787878787881	2.68901515151515	0.582257575757577	0.511924242424244
6	305	0.624954545	0.412833333	0.895909091	1.855242424	0.037560606	0.164878788	0.253909091	0.483999999999998	0	0	1.10272727272726	0.0422272727272648	0	0	0.925575757575748	0.363393939393941	0.360515151515147	2.97983333333332	0.513712121212118	0.321303030303024	1.22699999999999	0.0245909090909024	0.200454545454544	0.223242424242417	3.44821212121212	0.409818181818179	0.197257575757577	0.0973484848484704	1.12877272727274	0.570893939393939	0.747333333333333	3.88100000000001	0.654469696969694	0.20412121212122	1.06586363636364	0.0483787878787948	0.330454545454554	0.274590909090908	1.06062121212121	0.0130909090909059	0.227469696969695	0.128303030303031	0.79539393939394	0.270424242424243	0.207166666666667	2.60759090909091	0.434257575757569	0.413015151515146
7	306	0.962428571	0.412873016	1.04747619	1.848349206	0.015968254	0.245126984	0.172603175	0.500666666666666	0	0	1.04234920634921	0	0	0	0.622904761904765	0.193634920634923	0.263269841269843	2.82328571428572	0.54346031746032	0.484587301587302	1.12474603174603	0.0937142857142826	0.0869523809523824	0.285301587301586	3.65498412698412	0.414190476190474	0.269984126984126	0.0936190476190466	1.19668253968254	0.605412698412698	0.752603174603172	4.09780952380952	0.722412698412696	0.20573015873016	1.06679365079365	0.0193015873015879	0.126761904761904	0.205603174603174	0.934253968253967	0.0843650793650779	0.224190476190474	0.18295238095238	0.842396825396826	0.393111111111112	0.28406349206349	2.84693650793651	0.659333333333335	0.540793650793651
8	307	1.037121212	0.19030303	1.101181818	1.596212121	0	0.235909091	0.070090909	0.610636363636366	0	0	0.965121212121209	0	0	0	0.398363636363638	0.00654545454545088	0.196999999999996	2.45845454545454	0.492787878787878	0.354818181818181	0.610575757575753	0.144666666666672	0.172606060606065	0.514848484848484	3.74409090909091	0.508151515151521	0.334636363636364	0.066606060606059	1.17878787878787	0.647939393939393	0.82672727272727	3.97639393939394	0.832303030303034	0.147727272727277	1.16678787878788	0.0966060606060704	0.221363636363652	0.236757575757582	1.017	0.238696969696979	0.219000000000003	0.202333333333343	0.884909090909081	0.181303030303026	0.0889090909090887	2.69360606060605	0.411666666666655	0.186787878787876
9	308	1.005939394	0.046121212	1.107424242	1.714636364	0	0.11369697	0	0.435393939393943	0	0	1.02012121212122	0	0	0	0.437636363636362	0	0.157272727272726	2.56303030303031	0.399151515151525	0.188606060606076	0.558060606060619	0.0660606060606172	0.147515151515156	0.364212121212131	3.47875757575759	0.45103030303031	0.10966666666667	0.0433333333333346	1.18124242424242	0.505939393939396	0.793060606060603	3.96427272727273	0.666060606060607	0.07757575757576	1.00072727272727	0.101090909090919	0.180696969696978	0.133969696969702	0.98978787878789	0.187909090909102	0.246212121212133	0.168121212121222	1.20790909090908	0.456606060606056	0.322060606060598	3.07727272727272	0.756909090909086	0.597121212121209
10	309	0.860428571	0.000206349	0.87415873	1.609968254	0	0	0	0.286063492063489	0	0	0.883682539682536	0	0	0	0.294492063492062	0.0491904761904751	0.0520476190476192	2.49420634920635	0.272730158730155	0.0329206349206343	0.630523809523809	0	0.0770634920634898	0.0625714285714249	3.20665079365079	0.205571428571424	0.0794285714285699	0	1.17038095238095	0.364714285714288	0.584634920634923	3.94368253968254	0.399841269841272	0.161285714285716	0.962396825396828	0.0300952380952376	0.0178571428571428	0.0463492063492078	0.863222222222223	0.0013015873015877	0.313158730158733	0.109174603174606	0.817142857142856	0.131603174603175	0.0808253968253985	2.77126984126984	0.627888888888895	0.203650793650795
11	310	1.037787879	0.296681818	1.121530303	1.928681818	0.014939394	0.144348485	0.363045455	0.377121212121209	0	0	0.916318181818185	0	0	0	0.246848484848472	0.0517272727272722	0.0613636363636345	2.62283333333332	0.317454545454542	0	0.735606060606063	0	0	0.0392272727272741	3.28278787878788	0.086409090909096	0	0	0.988803030303034	0.274166666666669	0.545939393939397	3.86625757575757	0.454681818181825	0.0576818181818153	0.963378787878794	0.189454545454544	0.200348484848485	0.309348484848476	1.27984848484848	0.291999999999999	0.42498484848485	0.534484848484847	0.757015151515152	0.25533333333334	0.286060606060609	2.98662121212121	0.699757575757573	0.120803030303032
12	311	1.049969697	0.633	1.431348485	2.238515152	0.381045455	0.506893939	0.44369697	0.524651515151516	0.0699545454545458	0.0344696969696974	1.10134848484849	0.109121212121211	0	0	0.477484848484848	0.068969696969698	0.152833333333333	2.83506060606061	0.39768181818182	0.0811515151515147	0.897409090909091	0	0.00104545454545562	0.122575757575757	3.35157575757576	0.128954545454545	0.0453484848484832	0	0.883393939393939	0.33601515151515	0.57742424242424	3.81295454545454	0.545742424242422	0.112484848484847	0.970818181818181	0.07560606060606	0.1210303030303	0.351878787878788	1.23518181818182	0.172515151515152	0.265848484848487	0.407333333333336	0.790575757575758	0.165469696969698	0.281909090909091	3.02559090909091	0.629166666666667	0.272575757575756
13	312	1.071142857	0.530857143	1.268952381	2.111047619	0.229	0.43447619	0.294619048	0.482238095238104	0.038952380952385	0	1.14533333333334	0.0334285714285788	0	0	0.644238095238093	0.235857142857149	0.261190476190473	2.8952380952381	0.568571428571435	0.339047619047614	1.11971428571429	0	0	0.115142857142863	3.05380952380954	0.105857142857154	0.0529523809523849	0	1.0127619047619	0.462095238095237	0.75033333333333	3.84614285714286	0.602761904761903	0.449761904761903	0.923809523809519	0	0.220428571428575	0.464238095238096	1.28176190476191	0.109666666666669	0.262095238095236	0.246476190476192	0.697238095238094	0	0.0962380952380973	2.94	0.501952380952379	0.328571428571432
14	313	0.790333333	0	0.693242424	1.686272727	0	0.011	0	0.494696969696979	0	0	1.3619696969697	0.127121212121213	0.0548484848484906	0	0.713787878787867	0.23315151515151	0.465969696969689	2.80696969696969	0.648303030303022	0.599727272727264	1.16357575757574	0	0	0	2.90212121212122	0.085666666666669	0.0475454545454554	0	1.17651515151515	0.38306060606061	0.629363636363633	3.67863636363636	0.597969696969696	0.379424242424242	0.927999999999999	0	0.218878787878795	0.173666666666676	0.966818181818188	0.0578484848484837	0.124212121212131	0.116151515151525	0.786242424242436	0.126878787878792	0.153363636363639	2.9290303030303	0.668969696969701	0.418848484848499
15	314	0.841909091	0	0.566575758	1.55569697	0	0.101606061	0	0.101727272727272	0	0	1.09960606060606	0	0	0	1.19563636363636	0.541575757575755	0.693272727272725	3.09090909090909	0.853999999999996	0.934969696969693	1.40524242424242	0.0549999999999992	0	0.00572727272727344	3.01236363636364	0.133848484848486	0.0247878787878792	0	1.15245454545454	0.357393939393935	0.633757575757573	3.56269696969697	0.651212121212119	0.303545454545451	0.811878787878786	0	0	0.112666666666668	0.935272727272729	0.158000000000001	0.143424242424241	0.195757575757577	0.702757575757578	0.164848484848484	0.0701515151515156	2.55281818181818	0.610303030303032	0.11530303030303
16	315	0.992318182	0.094409091	0.56930303	1.783257576	0	0.296409091	0	0.397363636363634	0.0737272727272663	0	1.30089393939394	0.523772727272718	0.212469696969693	0.00734848484847958	1.2059393939394	0.798712121212124	0.468954545454557	2.9818787878788	0.787651515151529	0.568939393939404	1.31257575757577	0.20021212121212	0.0586363636363604	0.304636363636369	3.3695	0.266742424242423	0.137151515151515	0.141409090909089	1.31674242424241	0.542969696969686	0.816999999999993	3.67228787878787	0.912954545454536	0.56554545454545	0.989515151515144	0	0.0570757575757549	0.387227272727273	1.1289393939394	0.273712121212122	0.377196969696969	0.34260606060606	0.817287878787876	0.351090909090908	0.160909090909092	2.57216666666666	0.628136363636356	0.204984848484845
17	316	1.080015873	0.374349206	0.745936508	2.001793651	0	0.504349206	0.274174603	0.767428571428566	0.454301587301584	0.162476190476188	1.31560317460317	0.532793650793647	0.446523809523808	0.418682539682539	1.11476190476192	0.572587301587309	0.221857142857146	2.78107936507938	0.603920634920646	0.187142857142867	0.891730158730169	0.0392698412698435	0	0.21488888888889	2.89688888888889	0.00625396825396751	0	0	1.2783492063492	0.467873015873011	0.821698412698407	3.64080952380952	0.914841269841264	0.637507936507933	1.13057142857142	0.128063492063492	0.366920634920635	0.534984126984129	1.22830158730159	0.267730158730159	0.709047619047621	0.468793650793657	0.924492063492063	0.271730158730158	0.148857142857142	2.72980952380952	0.668095238095236	0.402539682539686
18	317	1.153428571	0.442238095	1.049857143	1.950904762	0.147809524	0.351952381	0.062857143	0.668380952380957	0.116428571428576	0	1.35338095238095	0.188952380952384	0.132619047619052	0	0.809714285714292	0.388904761904764	0.0562380952380984	2.77547619047619	0.441190476190477	0.124952380952381	0.878047619047621	0	0.0174761904761879	0.119523809523803	2.67266666666666	0.0515238095238068	0	0	1.74395238095238	0.751904761904761	1.27509523809524	3.78380952380953	1.18780952380953	0.868095238095245	1.47366666666667	0	0.139095238095249	0.0749047619047675	0.933333333333342	0.138095238095243	0.407952380952388	0.255047619047624	1.03623809523809	0.23985714285714	0.225047619047612	2.86452380952381	0.918476190476185	0.321142857142853
19	318	1.170206349	0.451063492	1.094952381	1.785047619	0.378365079	0.181111111	0	0.381746031746034	0	0	1.01028571428572	0	0	0	0.810666666666675	0.451111111111116	0.243555555555563	2.91796825396826	0.838904761904763	0.410730158730162	1.17447619047619	0.236650793650794	0.150428571428569	0.380746031746031	3.41060317460317	0.331206349206346	0.0787460317460296	0.134015873015872	1.45815873015874	0.538333333333329	1.1702380952381	3.77080952380952	0.966396825396829	0.557222222222227	1.42730158730159	0	0	0	0.715253968253968	0	0.0734920634920644	0.0864285714285703	0.691777777777784	0.114634920634923	0.0851904761904782	2.64184126984127	0.647492063492067	0.188126984126988
20	319	1.143681818	0.44380303	1.198075758	2.016378788	0.588772727	0.38019697	0.458712121	0.312712121212112	0	0	0.619015151515143	0	0	0	0.700545454545443	0.300909090909083	0.253621212121203	2.7715606060606	0.818848484848473	0.444848484848476	1.14643939393938	0.35433333333333	0.304409090909089	0.392878787878784	3.56845454545454	0.302409090909092	0.189863636363633	0.260227272727274	1.2190606060606	0.59968181818181	0.646515151515151	3.58075757575757	0.78762121212121	0.34880303030303	1.10993939393939	0	0	0	0.728424242424246	0.0659393939393943	0	0.0632727272727309	0.6985	0.289545454545455	0.185727272727276	2.71759090909091	0.498121212121215	0.27259090909091
21	320	1.105666667	0.541857143	1.103857143	1.988095238	0.468428571	0.285	0.370333333	0.436571428571442	0	0	0.736333333333343	0	0	0	0.65828571428571	0.430619047619045	0.257619047619048	2.55195238095238	0.691190476190477	0.454571428571421	1.16195238095238	0.337428571428573	0.196571428571431	0.295857142857143	3.393	0.150619047619047	0.0639523809523823	0.243047619047619	1.63847619047619	1.198	0.839047619047623	4.03614285714286	1.35252380952381	0.772190476190481	1.50566666666667	0	0	0.0325238095238085	0.75071428571428	0.163761904761903	0	0.126142857142853	0.808904761904762	0.279523809523813	0.0737619047619075	2.75752380952381	0.572095238095236	0.486238095238093
22	321	0.634761905	0	0.897746032	1.208825397	0	0	0	0.249904761904761	0	0	0.886619047619051	0.045841269841272	0	0	0.704301587301587	0.707952380952377	0.361063492063491	2.5637619047619	0.634492063492061	0.743492063492058	1.25971428571428	0	0.0172857142857141	0.0402539682539715	2.97046031746032	0.0849523809523813	0	0.0117142857142854	1.86995238095238	1.28911111111111	0.996888888888887	3.87438095238095	1.3416507936508	0.834000000000002	1.59646031746032	0	0.0401428571428565	0.178063492063493	0.79628571428572	0.326476190476193	0.105920634920638	0.26604761904762	1.21387301587302	0.395523809523812	0.245190476190479	2.62695238095239	0.681142857142861	0.646682539682545
23	322	0.724712121	0.072439394	0.625151515	1.272227273	0	0	0	0	0	0	0.321515151515153	0	0	0	0.749727272727261	0.449348484848474	0.397969696969687	2.5515303030303	0.444833333333328	0.75096969696969	1.01372727272727	0	0	0	2.87281818181818	0	0	0	1.63684848484848	1.02731818181818	0.95066666666666	3.80993939393939	0.937454545454541	0.512848484848484	1.30049999999999	0	0.0654848484848473	0.270060606060608	0.776590909090912	0.141378787878789	0.108575757575756	0.160136363636367	1.15824242424242	0.379348484848481	0.338636363636357	2.57968181818181	0.695242424242419	0.491212121212117
24	323	1.291809524	0.723809524	1.106761905	2.000047619	0.039428571	0.484285714	0.370857143	0.216095238095235	0	0	0.449809523809524	0	0	0	1.23095238095237	0.69514285714285	0.683190476190465	2.95133333333332	0.853857142857132	0.975428571428566	1.22795238095237	0.051523809523811	0	0.0328095238095221	3.00342857142857	0.0706666666666683	0	0	1.38438095238095	1.11180952380952	1.09042857142856	3.92090476190475	0.943476190476184	0.408333333333328	1.46104761904761	0.0511428571428583	0.20638095238095	0.422047619047627	0.626428571428574	0.0650476190476219	0.207714285714283	0.154714285714289	1.17476190476191	0.635571428571435	0.6082380952381	2.86680952380952	0.888809523809531	0.513000000000009
25	324	1.068777778	0.397714286	0.894666667	1.808253968	0	0.274619048	0	0.349396825396823	0	0	0.558888888888882	0	0	0	1.10050793650794	0.539047619047619	0.47139682539683	2.61868253968254	0.690888888888888	0.566968253968258	1.14368253968254	0.0110317460317456	0	0.246984126984127	3.15977777777777	0.179015873015872	0	0.182079365079363	1.42215873015873	1.0627619047619	1.05769841269841	4.02131746031746	1.29349206349206	0.777587301587296	1.6749365079365	0.0615873015873026	0.501936507936518	0.509079365079371	1.03285714285715	0.142063492063498	0.548238095238102	0.287666666666669	0.971968253968263	0.450206349206361	0.562031746031759	2.8190634920635	0.583460317460329	0.526809523809536
26	325	0.769365079	0.15747619	0.795857143	1.652269841	0	0.19831746	0	0.530968253968248	0.00676190476190036	0	1.03987301587301	0.324571428571427	0	0	0.825793650793644	0.32355555555555	0.429111111111104	2.85603174603174	0.641952380952376	0.406714285714284	1.05092063492063	0	0	0.184476190476195	3.17112698412699	0.0433333333333352	0	0.197841269841275	1.35855555555555	0.612857142857142	0.706619047619044	3.73782539682539	0.93225396825397	0.535682539682536	1.37877777777778	0.0373650793650812	0.319841269841275	0.454238095238104	1.04631746031746	0.158698412698416	0.432587301587303	0.306174603174603	0.594619047619049	0.138253968253969	0.0346349206349201	2.32398412698413	0.182301587301588	0.0944285714285713
27	326	0.776	0.059380952	0.804190476	1.439809524	0	0.305190476	0	1.19471428571428	0.511571428571421	0.200571428571424	1.66490476190475	0.786523809523806	0.705571428571425	0.556857142857137	0.689428571428573	0.183714285714284	0.40138095238095	2.89452380952381	0.39285714285714	0.488809523809519	1.15652380952381	0	0	0.0606666666666683	3.05680952380952	0	0	0.0417619047619044	1.1445238095238	0.313523809523807	0.615333333333328	3.68133333333332	0.664761904761901	0.28871428571428	1.29499999999999	0.00423809523809477	0.125571428571429	0.437619047619046	1.26804761904762	0.0812857142857146	0.324428571428569	0.312809523809525	1.16871428571428	0.475047619047618	0.469047619047614	2.65342857142857	0.685666666666658	0.362666666666664
28	327	1.057015873	0.324634921	1.070031746	1.645968254	0	0.361412698	0.335428571	1.19806349206349	0.585126984126981	0.436492063492062	1.61992063492064	0.577777777777778	0.654333333333335	0.57266666666666	0.426984126984127	0.0371904761904793	0.299555555555558	2.48101587301588	0.242777777777777	0.283111111111111	1.1345873015873	0	0.102380952380957	0.207095238095237	3.32696825396825	0.106222222222223	0.0683492063492073	0.0199682539682542	0.962380952380954	0.38703174603175	0.80450793650794	3.48244444444445	0.581968253968256	0.184301587301588	1.32180952380952	0.0368571428571435	0.10544444444444	0.48096825396825	1.19611111111111	0.040968253968252	0.361206349206348	0.310984126984126	1.22396825396826	0.484603174603176	0.54898412698413	2.97493650793651	0.976904761904763	0.549126984126985
29	328	1.355888889	0.641539683	1.404571429	1.661349206	0.087238095	0.451126984	0.563920635	0.784095238095233	0.402126984126986	0.473698412698412	1.48857142857142	0.47836507936508	0.377920634920636	0.316396825396826	0.555571428571427	0.27111111111111	0.18973015873016	2.35931746031746	0.358222222222222	0.237142857142858	1.28809523809524	0	0.119111111111108	0.160428571428572	3.1601746031746	0.121317460317465	0.000666666666666667	0.0864603174603176	0.73301587301588	0.215873015873018	0.691841269841275	3.16592063492064	0.35522222222223	0.100301587301592	1.1568253968254	0.111841269841267	0.255079365079361	0.702761904761904	1.38715873015873	0.578984126984123	0.699952380952379	0.45947619047618	1.05112698412699	0.212142857142857	0.206111111111117	2.85863492063492	0.816968253968256	0.476761904761907
30	329	1.394904762	0.491984127	1.339666667	1.550365079	0.120253968	0.469126984	0.433269841	0.871158730158729	0.346396825396823	0.548507936507935	1.45579365079365	0.569015873015872	0.302714285714284	0.302095238095236	0.813634920634919	0.224190476190477	0.211730158730157	2.44996825396825	0.29015873015873	0.36226984126984	1.39295238095238	0.0648888888888893	0.260015873015873	0.0528730158730163	3.13506349206349	0.197206349206349	0	0.0644603174603167	0.55547619047619	0.123142857142857	0.14488888888889	3.04911111111111	0.0358730158730155	0	0.894920634920635	0.434380952380952	0.570603174603174	0.630460317460316	1.57222222222222	0.645888888888887	0.680888888888889	0.778317460317459	0.730111111111112	0.266333333333334	0.169698412698413	2.58176190476191	0.611539682539684	0.327714285714288
31	330	1.37847619	0.69052381	1.512428571	1.82247619	0.509380952	0.623333333	0.659809524	0.796523809523821	0.0360000000000172	0.239142857142872	1.04685714285716	0.567809523809534	0.127761904761912	0.0389047619047661	0.685904761904769	0.12142857142858	0.399095238095241	2.32661904761906	0.284523809523817	0.401238095238104	1.06419047619048	0	0.201476190476192	0.0157142857142832	2.99538095238095	0.171666666666672	0	0.113523809523808	0.900619047619037	0.286857142857141	0.19909523809523	3.26328571428571	0.338761904761897	0.0822380952380901	0.923142857142843	0.151571428571407	0.215666666666661	0.196190476190459	1.19423809523808	0.163142857142854	0.490190476190459	0.535238095238075	0.565095238095221	0.187666666666661	0.132904761904749	2.2160476190476	0.551857142857128	0.254333333333325
32	331	1.29831746	0.786555556	1.501730159	2.02131746	0.461984127	0.629888889	0.588301587	0.787841269841277	0.029603174603186	0.00668253968255619	0.966968253968265	0.38496825396827	0	0	0.936174603174598	0.0969047619047609	0.322730158730154	2.22577777777779	0.549158730158735	0.452063492063499	0.882619047619056	0	0	0.119857142857142	2.7021746031746	0.0315873015873057	0.0328888888888925	0	1.64446031746032	0.905619047619041	1.01631746031746	3.86888888888889	1.17507936507935	0.816365079365077	1.55595238095238	0	0.0745873015872954	0.183777777777777	0.836841269841268	0.174539682539683	0.286285714285709	0.28419047619047	0.938079365079366	0.201888888888889	0.0928888888888903	2.57058730158731	0.764190476190483	0.433126984126989
33	332	1.160878788	0.657106061	0.976727273	1.800757576	0.031863636	0.400772727	0.017090909	0.785969696969694	0.0488939393939375	0	1.08509090909091	0.270257575757575	0	0	0.914803030303033	0.130257575757576	0.13609090909091	2.29075757575758	0.503348484848484	0.380121212121211	0.673500000000004	0.0730454545454536	0	0.490939393939395	3.09636363636364	0.10310606060606	0.164166666666667	0.124030303030303	1.70942424242424	1.04395454545454	1.10177272727272	3.72186363636363	1.29993939393939	0.839424242424239	1.6145303030303	0	0.113348484848487	0.0988030303030296	0.562666666666668	0	0.183787878787881	0.0769090909090929	1.12771212121212	0.344636363636367	0.293227272727273	2.70924242424242	0.781333333333334	0.45351515151515
34	333	1.09830303	0.37430303	0.754515152	1.871787879	0	0.367151515	0	0.82624242424242	0.0983939393939333	0	1.30751515151514	0.15524242424242	0.121696969696959	0	1.00969696969697	0.452363636363648	0.476121212121218	2.66869696969698	0.957090909090915	0.620515151515156	0.93615151515152	0.13245454545454	0.0231212121212149	0.772878787878783	3.15633333333333	0.163242424242424	0.233818181818181	0.31009090909091	1.25515151515152	0.652848484848482	0.558454545454539	3.26624242424242	0.921242424242423	0.644757575757571	1.27412121212121	0	0.0443939393939392	0.0243333333333338	0.573818181818187	0	0.0486969696969712	0	1.12033333333334	0.483515151515162	0.42442424242425	2.70978787878789	0.721424242424246	0.460151515151521
35	334	0.906142857	0.256619048	0.687904762	1.655952381	0	0.316238095	0	0.417904761904777	0	0	0.956238095238109	0.00814285714286057	0	0	0.595714285714313	0.269190476190481	0.104000000000014	2.55809523809526	0.745761904761909	0.385428571428586	0.920904761904783	0.242428571428573	0.116333333333346	0.7061904761905	3.3227142857143	0.353952380952393	0.163238095238114	0.299714285714299	1.12914285714284	0.462857142857142	0.33619047619045	3.05123809523807	0.909380952380935	0.626999999999994	1.05447619047617	0	0	0	0.673952380952368	0	0	0	0.892476190476182	0.379333333333334	0.348666666666664	2.62795238095238	0.601761904761905	0.254333333333333
36	335	0.340575758	0	0.403757576	1.060030303	0	0	0	0.43345454545454	0.0203333333333279	0	0.974393939393931	0.130969696969684	0.00642424242423303	0	0.535818181818174	0.324424242424228	0	2.40069696969696	0.675727272727262	0.145909090909081	1.01563636363635	0.163424242424245	0.204787878787883	0.414363636363642	3.35718181818182	0.252515151515155	0.14400000000001	0.253272727272731	1.50884848484848	0.882030303030303	0.80054545454545	3.49690909090908	1.28621212121212	0.680818181818185	1.45287878787879	0	0.0486969696969675	0.154424242424238	0.948818181818177	0	0.145787878787874	0.226757575757576	0.649575757575771	0.45009090909092	0.110606060606072	2.59578787878788	0.446575757575769	0.115333333333336
37	336	0.802952381	0.161079365	0.718968254	1.418587302	0	0.274873016	0	0.696920634920636	0	0	0.933460317460319	0.189396825396824	0	0	0.778047619047615	0.353571428571425	0.173888888888884	2.39484126984127	0.691666666666664	0.404238095238093	1.04668253968254	0.359873015873016	0.331380952380954	0.524523809523812	3.55776190476191	0.188555555555556	0.278984126984131	0.340158730158731	1.47412698412698	0.887682539682539	0.922476190476189	3.63523809523809	1.13842857142857	0.630428571428568	1.50406349206349	0	0.294857142857143	0.360063492063489	1.09753968253968	0.0265714285714278	0.160539682539683	0.35274603174603	0.728841269841266	0.528587301587299	0.0882063492063499	2.51525396825397	0.430015873015873	0.282174603174602
38	337	1.02147619	0.325619048	0.896920635	1.904111111	0	0.310984127	0.058587302	0.730142857142857	0	0	0.727412698412698	0.170698412698409	0	0	0.790079365079364	0.534650793650789	0.53293650793651	2.38277777777778	0.594047619047616	0.714904761904763	1.27550793650794	0.260952380952374	0.104634920634912	0.353841269841258	3.38071428571428	0.0572698412698354	0.0993015873015834	0.177206349206342	1.64184126984126	0.931111111111104	1.16949206349205	3.8740476190476	1.35503174603173	0.912285714285709	1.66644444444443	0.0663174603174609	0.229761904761902	0.418698412698406	1.00739682539683	0.0528253968253989	0.142222222222213	0.393603174603166	1.01287301587301	0.661285714285708	0.328428571428576	2.73133333333333	0.757174603174603	0.588952380952386
39	338	1.270269841	0.21768254	1.152936508	1.728396825	0	0.560730159	0.035587302	0.706698412698413	0.0885079365079453	0	1.10707936507938	0.362047619047628	0	0	0.85584126984126	0.745793650793644	0.708412698412686	2.59761904761904	0.593365079365083	0.70623809523808	1.33574603174602	0.276365079365079	0	0.217682539682541	3.12411111111111	0.0894920634920699	0.123317460317465	0.106238095238095	1.69107936507937	0.78087301587301	1.11012698412699	3.73238095238096	1.37031746031747	0.902761904761916	1.63115873015873	0	0.0250476190476171	0.160031746031745	0.696888888888883	0	0.0974126984127035	0.134968253968249	1.2404126984127	0.606476190476191	0.616952380952386	2.7630634920635	0.996317460317458	0.82711111111111
40	339	1.228238095	0.338761905	0.969095238	1.470809524	0	0.560714286	0.013809524	0.835476190476199	0.0462857142857186	0	1.11171428571429	0.411142857142875	0	0	0.722238095238085	0.557238095238088	0.344999999999999	2.73385714285714	0.535571428571429	0.540190476190472	1.07680952380952	0.0781428571428719	0.0124761904761951	0.10819047619049	2.94814285714287	0.0535238095238193	0.138190476190484	0.0351904761904829	1.80638095238095	0.941857142857138	1.20761904761905	3.85904761904762	1.37699999999999	1.0235238095238	1.57628571428572	0.149190476190476	0.0779047619047595	0.649666666666671	0.904285714285732	0.0379047619047656	0.379619047619062	0.138904761904771	1.29233333333333	0.478952380952376	0.657095238095235	2.78247619047618	0.878333333333332	0.742095238095235
41	340	1.169636364	0.45930303	1.095242424	1.549272727	0.15369697	0.500121212	0.006909091	0.837303030303028	0	0	1.07242424242424	0.35490909090909	0.0485454545454498	0	0.594151515151517	0.139393939393941	0.0967878787878798	2.25151515151516	0.422333333333331	0.289636363636366	0.837303030303032	0.0706060606060639	0.0375454545454573	0.0966060606060623	2.95836363636364	0.146878787878788	0.145333333333336	0.0662121212121238	1.34948484848486	0.539878787878792	0.888272727272733	3.72563636363637	1.08536363636364	0.693727272727279	1.34948484848485	0.0690909090909111	0.0184242424242431	0.389090909090909	0.867060606060607	0.0249696969696972	0.375303030303033	0.146242424242426	0.900272727272728	0.0850606060606018	0.366939393939392	2.38521212121212	0.473909090909093	0.261303030303031
42	341	1.228761905	0.535174603	1.240634921	1.622619048	0.058206349	0.50915873	0.21715873	0.878031746031744	0.247571428571432	0.0228412698412711	1.30660317460318	0.480142857142855	0.207904761904761	0	0.67838095238095	0.214984126984127	0.182301587301585	2.19555555555555	0.64638095238095	0.50420634920635	1.08993650793651	0.0545079365079366	0.113539682539681	0.0807301587301587	3.20130158730159	0.366333333333335	0.00306349206349255	0.0351587301587325	1.1857619047619	0.683507936507937	0.77938095238095	3.82269841269841	1.11860317460317	0.508174603174598	1.50604761904762	0.0537936507936507	0.0189523809523823	0.0272857142857122	0.823428571428572	0.0525714285714289	0.290238095238095	0.0914126984127011	0.897650793650795	0.371984126984131	0.26588888888889	2.46504761904763	0.478634920634922	0.195428571428575
43	342	1.340424242	0.477151515	1.087	1.716	0.080454545	0.571545455	0.326727273	0.797848484848484	0.150878787878787	0	1.37384848484848	0.455484848484848	0.321999999999997	0	0.920909090909093	0.417606060606061	0.645272727272729	2.60845454545455	0.924121212121215	0.845727272727273	1.32833333333333	0	0.00721212121212286	0.025333333333332	2.97957575757576	0.207515151515153	0	0.00475757575757706	1.0920303030303	0.750818181818182	1.02269696969697	3.76493939393939	1.25715151515151	0.530575757575757	1.62836363636364	0	0	0.0321212121212117	0.505242424242423	0	0.212303030303034	0.228636363636364	1.12312121212122	0.615666666666669	0.306666666666666	2.72545454545455	0.573969696969698	0.523393939393944
44	343	1.272222222	0.227444444	0.883777778	1.684222222	0	0.23	0.168333333	0.379333333333333	0	0	0.954222222222222	0.222111111111111	0	0	0.618444444444444	0.174888888888889	0.239222222222222	2.16377777777778	0.638444444444444	0.330555555555556	0.945888888888889	0	0.077	0.0572222222222222	2.88655555555556	0.113111111111111	0	0	1.29755555555556	0.651333333333333	0.929222222222222	3.52822222222222	1.01066666666667	0.533888888888889	1.48077777777778	0.0322222222222222	0.100444444444444	0.246111111111111	0.594555555555556	0.0158888888888889	0.243222222222222	0.237444444444444	1.304	0.655777777777778	0.511444444444444	2.96988888888889	0.880555555555556	0.814666666666667
45	344	0.982075758	0.002530303	0.652681818	1.505393939	0.049954545	0.156348485	0.053212121	0.222712121212127	0	0	0.808272727272737	0.0377272727272776	0	0	0.257848484848486	0	0.0650757575757578	1.66857575757576	0.257318181818184	0	0.469393939393941	0	0.0215454545454549	0.0364242424242429	2.95946969696969	0.139560606060603	0	0.0145606060606064	1.58615151515151	0.775060606060607	0.94869696969697	3.58759090909091	1.12771212121212	0.62930303030303	1.3900303030303	0.0514242424242449	0.286227272727271	0.333060606060602	0.95081818181818	0.0637575757575759	0.499803030303032	0.251666666666665	1.36736363636364	0.643242424242428	0.489560606060608	3.01639393939394	0.893651515151516	0.649393939393941
46	345	0.875060606	0	0.434060606	1.292909091	0	0.031575758	0	0.297575757575761	0	0	0.672333333333338	0	0	0	0.324878787878789	0	0	1.78178787878788	0.39836363636364	0.053242424242424	0.463818181818184	0	0.075121212121213	0.0977878787878803	3.07293939393939	0.0292727272727273	0	0	1.76530303030303	0.921030303030304	1.07021212121212	3.84048484848485	1.41	0.847606060606061	1.5980303030303	0.0172727272727243	0.221818181818173	0.347909090909081	0.877303030303023	0.166909090909084	0.197060606060598	0.292121212121208	1.27145454545454	0.748727272727274	0.568181818181816	3.05357575757575	0.959818181818181	0.632878787878789
47	346	0.78052381	0	0.736190476	1.273952381	0	0.04147619	0	0.435047619047621	0	0	0.854904761904769	0.0358571428571479	0	0	0.644952380952383	0.0592380952380968	0.0814761904761912	2.19438095238095	0.445380952380954	0.226857142857147	0.697142857142861	0	0.141476190476185	0	2.82128571428571	0	0	0	1.55214285714286	0.761190476190485	1.00219047619048	3.81547619047619	1.35138095238096	0.782714285714289	1.55295238095238	0.0305238095238045	0.0775238095238045	0.134619047619048	0.954857142857143	0.249047619047607	0.113523809523806	0.128476190476187	1.19071428571429	0.676428571428576	0.418476190476197	2.78466666666668	0.719857142857145	0.534809523809521
48	347	0.735469697	0.085287879	0.978939394	1.38569697	0	0.312257576	0.109469697	0.871030303030306	0.3875606060606	0	1.28278787878787	0.571469696969698	0.260893939393938	0	0.472424242424238	0.109318181818173	0.0545303030303031	2.02628787878788	0.249757575757573	0.0376363636363631	0.65734848484848	0.0360909090909075	0.144060606060614	0.123878787878788	2.98566666666667	0.0865454545454557	0	0	1.40380303030304	0.658257575757587	1.01910606060606	3.8363484848485	1.3773181818182	0.799575757575773	1.66716666666668	0	0	0	0.588166666666669	0	0.0480000000000008	0.0209696969696996	1.16128787878788	0.750378787878806	0.435287878787895	2.76422727272728	0.817606060606073	0.541500000000004
49	348	1.049848485	0.150666667	1.151484848	1.692757576	0.183969697	0.364393939	0.271787879	0.969545454545459	0.596515151515153	0.174939393939392	1.15872727272728	0.751393939393947	0.193424242424248	0.0686969696969714	0.472636363636362	0.289515151515153	0.29315151515151	2.23127272727272	0.419999999999992	0.246878787878789	0.796181818181823	0.0751818181818087	0.202121212121204	0.37927272727271	3.10815151515151	0.354969696969683	0.0392424242424225	0.111727272727259	1.41090909090909	0.432999999999999	0.924666666666669	3.61475757575758	1.21472727272727	0.577666666666672	1.44548484848485	0	0	0	0.3308787878788	0	0	0	0.946484848484846	0.39845454545454	0.273090909090902	2.57590909090909	0.666575757575758	0.321636363636363
50	349	0.934857143	0.133952381	0.934031746	1.351142857	0.220825397	0.142063492	0.008428571	0.484904761904765	0.166015873015879	0	0.689841269841274	0.11133333333334	0	0	0.504015873015867	0.292460317460313	0.460968253968249	2.38923809523809	0.5463492063492	0.151825396825393	0.691142857142852	0.173285714285714	0	0.313349206349206	3.12349206349206	0.214730158730161	0.104952380952382	0.0925079365079361	1.47146031746032	0.400444444444444	0.661920634920636	3.26561904761905	1.09009523809524	0.449809523809527	0.972682539682542	0	0.0200158730158726	0	0.312476190476186	0.177539682539683	0.0172857142857133	0	0.948079365079367	0.257571428571432	0.259873015873019	2.5885873015873	0.676888888888891	0.350904761904764
51	350	1.07868254	0.347825397	1.083365079	1.371460317	0.215142857	0.204063492	0	0.32715873015873	0	0	0.586253968253969	0	0	0	0.406412698412697	0.0671111111111102	0.248619047619047	2.33906349206349	0.412222222222221	0.208746031746031	0.585698412698414	0.12311111111111	0	0.227079365079363	3.04563492063492	0.0599682539682533	0.124428571428571	0.106349206349205	1.7294126984127	0.591634920634922	0.770968253968255	3.19161904761905	1.31901587301587	0.580015873015874	1.22085714285714	0	0.0298730158730156	0.102650793650793	0.848555555555556	0.205666666666666	0.229571428571429	0.197984126984126	0.798095238095239	0.0812380952380954	0.0825238095238097	2.366	0.427619047619048	0.239873015873017
52	351	0.942412698	0.19231746	0.814809524	1.115174603	0	0.001047619	0	0.203698412698411	0	0	0.68604761904762	0	0	0	0.585904761904764	0.133539682539683	0.165095238095235	2.53085714285714	0.659539682539685	0.366333333333333	0.973857142857144	0.0807142857142862	0.000666666666669103	0.503158730158738	3.33130158730159	0.135825396825402	0.0277936507936512	0.135539682539689	1.85511111111112	0.787460317460323	1.06771428571429	3.32809523809525	1.37919047619048	0.806444444444451	1.37639682539683	0.0121746031746001	0.0303015873015884	0.162698412698412	1.16403174603175	0	0.455746031746031	0.104301587301588	0.73126984126984	0.141238095238097	0.0980793650793656	2.26709523809523	0.532190476190476	0.191174603174601
53	352	1.036484848	0.437757576	0.848787879	1.595606061	0	0.273121212	0	0.282333333333334	0	0	0.750848484848484	0.114666666666666	0	0	0.697727272727273	0.0560909090909091	0.0403939393939394	2.0430303030303	0.648151515151514	0.409363636363638	1.06439393939394	0	0	0.13260606060606	2.89748484848485	0	0.0128787878787887	0	1.75687878787879	0.861333333333338	1.05836363636364	3.57078787878788	1.29548484848485	0.940393939393943	1.50645454545455	0.111848484848485	0	0.260121212121214	1.12551515151515	0.019545454545454	0.565909090909091	0.251787878787878	0.940303030303029	0.494909090909093	0.344030303030304	2.60390909090909	1.02887878787879	0.598787878787878
54	353	1.459777778	0.74	1.273333333	2.116333333	0.585333333	0.811777778	0.519	0.531111111111111	0.399	0	1.12544444444444	0.435	0.0685555555555556	0	0.411333333333333	0.0727777777777778	0	1.731	0.285	0.167666666666667	0.719333333333333	0	0	0.0263333333333333	2.498	0	0	0	1.71244444444444	0.804222222222222	0.843444444444444	3.64888888888889	1.11066666666667	0.582555555555556	1.66133333333333	0.174888888888889	0.0553333333333333	0.43	0.989333333333333	0.114	0.409222222222222	0.260444444444444	0.852333333333333	0.776333333333333	0.416444444444444	2.46133333333333	0.77	0.457555555555556
55	354	1.570984127	0.824460317	1.687222222	2.326269841	0.810698413	1.086015873	0.73352381	0.35049206349206	0.170380952380948	0	1.1107619047619	0.265666666666663	0.0143333333333301	0	0.165666666666669	0.0300317460317474	0	1.89415873015873	0.058682539682541	0.070873015873019	0.46650793650794	0	0	0.00392063492063634	2.49222222222222	0	0	0	1.66952380952381	0.701190476190473	0.753920634920637	3.40760317460318	1.28436507936508	0.389063492063493	1.76261904761905	0.279587301587306	0.262015873015877	0.577285714285721	1.22358730158731	0.412015873015875	0.461111111111112	0.512523809523816	0.605460317460314	0.684142857142853	0.402587301587304	2.44020634920634	0.492682539682539	0.395936507936504
56	355	1.234920635	0.666857143	1.525571429	1.884650794	0.463777778	0.714428571	0.363111111	0.748841269841269	0.222428571428573	0	1.41680952380952	0.37204761904762	0.183603174603175	0.0330158730158734	0.368761904761906	0.0772539682539693	0.109015873015874	2.3191746031746	0.173825396825397	0.100269841269841	0.655555555555556	0.0838888888888877	0	0.115444444444443	2.95261904761905	0.0655396825396816	0	0.00644444444444333	1.60892063492064	0.803666666666668	0.775539682539683	3.24520634920635	1.2735873015873	0.354158730158731	1.65496825396825	0.170095238095239	0.0883174603174612	0.289888888888892	1.01944444444445	0.166317460317463	0.409174603174605	0.372063492063493	0.694396825396824	0.412222222222223	0.17631746031746	2.49590476190476	0.442412698412699	0.441349206349207
57	356	1.097190476	0.473079365	1.26731746	1.546603175	0.106873016	0.484904762	0.108936508	0.86757142857143	0.193174603174604	0	1.28844444444445	0.409444444444446	0.383968253968255	0	0.570968253968251	0.466301587301585	0.423825396825396	2.62936507936508	0.575888888888888	0.248460317460315	1.02792063492064	0.132031746031747	0.0772063492063493	0.129730158730159	2.99090476190476	0.101253968253968	0	0.0200158730158723	1.78165079365079	1.1775873015873	0.984396825396825	3.45315873015873	1.44698412698413	0.666920634920635	1.71849206349206	0.0751587301587287	0	0.0196666666666676	0.707904761904762	0	0.455142857142857	0.177333333333333	0.738539682539686	0.23714285714286	0.083142857142857	2.64738095238095	0.379841269841271	0.306888888888892
58	357	1.159428571	0.279857143	1.077952381	1.548746032	0	0.554650794	0.058396825	0.938476190476189	0	0	1.11928571428571	0.324253968253962	0.279730158730158	0	0.612650793650785	0.442174603174593	0.574174603174592	2.59925396825396	0.817031746031738	0.386555555555546	1.1581111111111	0.0942063492063474	0.00536507936508005	0.00692063492063365	2.8891746031746	0.15957142857143	0	0.0456507936507951	1.7336507936508	0.956126984126985	0.898365079365082	3.60815873015873	1.48166666666667	0.816761904761908	1.75798412698413	0.0438095238095224	0	0.117460317460317	0.591174603174607	0	0.121158730158731	0.0436666666666662	0.640428571428573	0.133682539682546	0.026095238095237	2.55995238095239	0.387555555555559	0.293111111111112
59	358	1.260412698	0.100555556	0.841253968	1.537047619	0	0.518126984	0.038888889	0.900968253968247	0.0293174603174525	0	1.15957142857143	0.330174603174599	0.191047619047612	0	0.593047619047615	0.250666666666662	0.224793650793638	2.36495238095238	0.662634920634918	0.399380952380952	1.02279365079365	0.0667936507936588	0.0854603174603249	0.264952380952396	3.10993650793652	0.180746031746037	0	0.198111111111119	1.56071428571428	0.753206349206339	0.761222222222212	3.53988888888888	1.30222222222221	0.652460317460311	1.64230158730158	0	0.000857142857136206	0.0898571428571351	0.738380952380936	0	0.0341746031746017	0.0508571428571357	0.808793650793659	0.272015873015879	0.0441111111111118	2.63646031746032	0.483619047619053	0.332587301587312
60	359	1.305920635	0.260126984	1.073333333	1.667507937	0.091031746	0.62752381	0.299444444	0.825	0.0234761904761931	0	1.11071428571429	0.231793650793649	0.0768888888888877	0	0.694825396825396	0.27447619047619	0.290095238095236	2.60553968253968	0.925206349206347	0.632285714285712	1.10288888888889	0.0227777777777792	0.073825396825398	0.291063492063495	3.07450793650794	0.131492063492064	0.00330158730158832	0.0259365079365097	1.67373015873016	0.740523809523805	0.830666666666664	3.69142857142857	1.44311111111111	0.617825396825391	1.77852380952381	0	0	0	0.348666666666667	0	0	0	1.07117460317461	0.571698412698415	0.220444444444445	2.7855873015873	0.56888888888889	0.559809523809525
61	360	1.614555556	0.633	1.226444444	1.707777778	0.343111111	0.749888889	0.471	0.700777777777778	0	0	0.870666666666667	0.0644444444444444	0	0	0.698777777777778	0.137	0.187111111111111	2.69066666666667	0.828	0.620888888888889	1.15588888888889	0	0	0.203555555555556	2.77722222222222	0	0	0	1.64522222222222	0.727222222222222	0.811555555555555	3.65133333333333	1.38977777777778	0.649444444444444	1.60944444444444	0	0	0	0.325444444444444	0	0	0	1.16988888888889	0.567	0.172333333333333	2.874	0.624666666666667	0.560555555555556
62	361	1.400825397	0.654920635	1.252365079	1.823460317	0.32452381	0.686095238	0.576015873	0.801380952380953	0.0475714285714278	0	1.13642857142857	0.374714285714287	0	0.0616984126984124	0.754174603174603	0.320650793650794	0.394492063492063	2.80871428571429	0.704507936507941	0.534126984126988	1.28233333333333	0	0	0.163253968253967	2.67292063492063	0	0	0	1.71866666666667	0.672888888888891	0.754222222222224	3.77114285714286	1.44709523809524	0.59514285714286	1.70949206349207	0	0	0	0.425888888888881	0	0	0	1.3584126984127	0.675333333333332	0.465698412698412	3.25038095238095	0.945507936507939	0.780603174603177
63	362	1.280079365	0.607285714	1.401698413	1.965269841	0.31368254	0.598793651	0.444539683	0.71068253968254	0	0	1.09311111111111	0.342015873015873	0	0	0.903444444444444	0.342841269841269	0.449190476190476	2.60488888888889	0.536730158730159	0.53163492063492	1.25687301587302	0	0.0200634920634919	0.172888888888889	2.86907936507937	0	0	0	1.73246031746032	0.616015873015874	0.776301587301588	3.8254126984127	1.49804761904762	0.664031746031746	1.85395238095238	0	0	0.0319841269841272	0.722365079365081	0.0145873015873018	0.0423968253968255	0.0501587301587304	1.09895238095238	0.515984126984128	0.40336507936508	3.24192063492064	0.675904761904763	0.651746031746032
64	363	1.306301587	0.491301587	1.389444444	1.851603175	0.088333333	0.597571429	0.310507937	0.733444444444446	0.0216984126984174	0.00358730158730186	1.24611111111111	0.45684126984127	0.185920634920637	0	0.997873015873019	0.507857142857146	0.509301587301592	2.60006349206349	0.611142857142862	0.570730158730164	1.29219047619048	0.0476666666666665	0.213904761904762	0.303301587301588	3.21366666666667	0.168746031746032	0	0.167428571428571	1.79985714285714	0.780682539682541	0.827460317460317	3.6681746031746	1.56006349206349	0.697333333333333	1.84749206349206	0.147285714285715	0.0364126984127007	0.104952380952382	0.905539682539687	0.101063492063494	0.0380634920634924	0.129031746031749	0.965841269841268	0.308555555555555	0.167365079365079	2.90260317460317	0.415555555555555	0.340761904761904
65	364	1.320714286	0.521746032	1.310428571	1.640746032	0.038650794	0.637555556	0.158888889	0.839523809523813	0.142174603174604	0	1.36239682539682	0.465365079365079	0.20644444444445	0	0.821412698412706	0.485206349206354	0.566920634920638	2.68534920634921	0.589809523809525	0.629841269841276	1.21492063492064	0.0426825396825378	0.0146984126984116	0.155507936507936	3.01928571428571	0.128603174603171	0	0.048365079365076	1.6651746031746	0.80104761904762	0.733968253968259	3.3798253968254	1.48539682539683	0.616984126984128	1.59222222222222	0.103253968253967	0.0225714285714247	0.124761904761897	0.807428571428558	0.0958730158730095	0.0579047619047607	0.241396825396819	0.730000000000008	0.233841269841273	0.182952380952392	2.67831746031746	0.513904761904765	0.277730158730158
66	365	1.245031746	0.645857143	1.349873016	1.505650794	0.13715873	0.472619048	0.373777778	0.91726984126984	0.277650793650794	0.0997619047619033	1.46695238095238	0.494571428571427	0.464571428571429	0.173285714285712	0.765158730158723	0.388349206349199	0.384253968253962	2.5903492063492	0.389015873015867	0.578714285714282	1.09279365079364	0.0350793650793631	0.0162698412698408	0.327333333333332	3.07511111111111	0.148571428571429	0.0917460317460325	0	1.68536507936508	0.722523809523809	0.700396825396824	3.16171428571429	1.56755555555555	0.617634920634921	1.62285714285714	0.0052380952380945	0	0	0.549507936507936	0	0.0436507936507953	0.0936507936507937	0.955984126984122	0.43133333333333	0.550126984126985	2.75680952380952	0.622206349206345	0.493682539682534
67	366	1.185777778	0.580666667	1.302777778	1.484555556	0.088555556	0.424444444	0.406777778	0.695888888888889	0	0	1.26688888888889	0.258777777777778	0.213777777777778	0	1.04444444444444	0.532555555555556	0.458	2.63633333333333	0.639	0.721222222222222	1.17633333333333	0	0	0.109666666666667	2.81688888888889	0	0	0	1.88533333333333	0.814888888888889	0.980111111111111	3.42577777777778	1.69755555555556	0.706444444444444	1.83488888888889	0	0	0	0.539555555555556	0	0.0148888888888889	0.00188888888888889	0.903888888888889	0.445111111111111	0.361333333333333	2.84511111111111	0.526555555555556	0.403111111111111
68	367	1.024015873	0.421412698	1.055714286	1.761968254	0.079873016	0.538126984	0.403587302	0.830682539682542	0.173619047619046	0	1.30142857142858	0.403619047619048	0.293412698412703	0	0.795873015873013	0.37890476190476	0.280111111111104	2.33790476190476	0.583539682539678	0.558126984126981	0.842476190476188	0	0	0.0196031746031747	2.67749206349206	0	0	0	1.76590476190476	0.883174603174603	0.884634920634921	3.48971428571428	1.56065079365079	0.643698412698411	1.80185714285714	0	0	0.018587301587301	0.759317460317464	0.00887301587301751	0.0759365079365102	0.0770634920634919	0.887269841269849	0.390825396825399	0.309428571428572	2.8516507936508	0.600603174603177	0.442619047619051
69	368	1.209126984	0.58131746	1.369777778	2.000333333	0.231777778	0.743952381	0.69984127	0.966174603174603	0.315031746031741	0.0470158730158684	1.35549206349207	0.549301587301585	0.308079365079357	0.210968253968259	0.915857142857138	0.492095238095243	0.494761904761908	2.55336507936508	0.746444444444445	0.6107619047619	0.969126984126992	0	0.0746349206349174	0	2.77674603174603	0.0482539682539605	0	0.0405238095238023	1.53025396825398	0.475777777777786	0.629968253968261	3.0860634920635	1.27679365079366	0.338936507936513	1.60536507936509	0	0	0	0.501920634920633	0	0	0	0.79290476190476	0.300634920634927	0.282523809523813	2.59338095238096	0.548841269841271	0.29568253968254
70	369	1.355142857	0.678428571	1.549809524	1.976761905	0.39152381	0.690142857	0.733380952	0.561428571428551	0	0	1.11138095238094	0.376809523809505	0.157190476190456	0	0.982380952380949	0.443619047619053	0.527476190476194	2.70066666666667	0.777761904761901	0.588809523809524	1.20842857142859	0.112095238095243	0.242714285714292	0.530095238095248	3.17561904761906	0.406523809523823	0.141523809523816	0.241476190476188	1.5434761904762	0.373285714285708	0.554095238095234	3.10004761904762	1.3387619047619	0.418333333333337	1.65390476190476	0	0.00785714285715623	0	0.707523809523859	0	0.0910476190476382	0.218047619047646	0.671428571428573	0.213619047619054	0.222333333333343	2.50552380952382	0.302666666666665	0.188904761904769
71	370	1.671428571	0.830761905	1.676952381	2.245952381	0.561904762	0.962714286	0.829904762	0.322714285714284	0	0	1.24866666666667	0.246714285714291	0.093238095238104	0	0.72457142857143	0.246428571428569	0.0524761904761838	2.23571428571428	0.206904761904755	0.172999999999999	0.750095238095234	0.128238095238096	0.154238095238092	0.504380952380946	3.1187619047619	0.406238095238092	0.348904761904756	0.222619047619044	1.51785714285715	0.307571428571433	0.623238095238106	3.28909523809525	1.58785714285716	0.587809523809537	1.64700000000001	0.0232380952380912	0.109142857142854	0.0958095238095251	0.757476190476194	0.0745238095238114	0.240999999999996	0.274333333333331	0.808952380952388	0.384380952380956	0.422571428571431	2.73576190476191	0.553476190476211	0.517476190476199
72	371	1.480714286	0.548095238	1.460619048	2.032952381	0.253666667	0.765809524	0.670428571	0.308761904761904	0	0	1.01219047619048	0.204571428571427	0	0	0.576142857142853	0.0855238095238078	0.109571428571426	2.13990476190476	0.23219047619047	0.158476190476188	0.833619047619042	0.0893333333333378	0.0860000000000029	0.204142857142859	3.11571428571429	0.37690476190477	0.297000000000003	0.174380952380957	1.68880952380952	0.431380952380948	0.729190476190472	3.53847619047619	1.63409523809523	0.846476190476188	1.73023809523809	0.0160476190476186	0.0514285714285687	0.317952380952382	0.965190476190472	0.138095238095238	0.417285714285713	0.309809523809524	0.721047619047623	0.362952380952384	0.319999999999994	2.75352380952381	0.758380952380953	0.427809523809524
73	372	1.205206349	0.264809524	1.074253968	1.572587302	0	0.374126984	0.279873016	0.581952380952376	0.00547619047618332	0	0.957126984126975	0.249222222222216	0	0	0.607476190476187	0.214174603174605	0.110412698412696	2.43203174603174	0.441920634920631	0.450968253968252	1.05379365079365	0	0.0126031746031774	0.0922380952380983	2.76501587301588	0.0936190476190525	0	0.0043492063492085	1.5881746031746	0.383714285714285	0.649984126984126	3.54331746031746	1.50184126984127	0.590079365079362	1.59539682539682	0.0320952380952369	0.0175555555555508	0.258428571428566	0.998809523809516	0.138460317460317	0.364777777777772	0.262952380952378	0.826841269841272	0.411492063492063	0.190507936507935	2.72990476190476	0.803111111111111	0.35320634920635
74	373	1.279777778	0.42447619	1.169920635	1.538333333	0.066253968	0.566126984	0.302714286	0.787492063492062	0.272523809523809	0	1.10987301587302	0.325222222222223	0	0	0.523349206349205	0.105714285714285	0.117809523809523	2.4141746031746	0.43379365079365	0.286428571428572	0.962031746031745	0	0	0.270857142857142	2.74347619047619	0.085222222222222	0	0	1.56749206349206	0.400095238095238	0.56225396825397	3.48501587301587	1.52519047619048	0.3344126984127	1.45612698412699	0.0959047619047623	0.325777777777778	0.383936507936509	1.2724126984127	0.155111111111111	0.460063492063493	0.525269841269841	0.661396825396824	0.327809523809523	0.182285714285714	2.59266666666667	0.476666666666666	0.248730158730157
75	374	1.194166667	0.377666667	1.235166667	1.392	0.104166667	0.677666667	0.397666667	0.845166666666667	0.0551666666666667	0	1.12266666666667	0.217833333333333	0	0	0.9675	0.341	0.323666666666667	2.68366666666667	0.687833333333333	0.468833333333333	1.2775	0	0.0686666666666667	0.150833333333333	2.77966666666667	0.0583333333333333	0	0	1.675	0.704833333333333	0.7825	3.67466666666667	1.602	0.601333333333333	1.8755	0.0431666666666667	0.0213333333333333	0.2255	0.949166666666667	0.0701666666666667	0.231333333333333	0.3275	0.957833333333333	0.543333333333333	0.469166666666667	2.606	0.748	0.626333333333333
76	375	1.025285714	0.385380952	1.137492063	1.390920635	0.042126984	0.588952381	0.259666667	1.08944444444445	0.0211587301587301	0	1.22612698412698	0.347111111111111	0.119190476190475	0	1.17187301587301	0.607317460317461	0.734047619047618	2.79238095238095	0.873984126984126	0.761095238095237	1.42279365079365	0.0893333333333337	0.0270476190476183	0.111253968253969	2.79266666666667	0.0508412698412697	0	0	1.87101587301588	0.892015873015875	0.831365079365081	3.60155555555556	1.68877777777778	0.849984126984129	1.99165079365079	0.0330793650793643	0.0419206349206344	0.196095238095238	0.806047619047619	0.0980158730158723	0.190936507936508	0.318825396825396	1.08692063492064	0.719301587301589	0.568158730158731	2.73609523809524	0.886492063492065	0.737539682539684
77	376	1.346333333	0.379212121	1.307757576	1.788348485	0.240106061	0.602121212	0.446515152	1.02504545454545	0.247318181818183	0	1.24904545454546	0.44748484848485	0.0237727272727285	0	1.01592424242424	0.66613636363636	0.616636363636363	2.73124242424242	0.968060606060604	0.841333333333334	1.38339393939394	0.062181818181817	0.0436969696969702	0.0696666666666661	2.5245606060606	0	0	0	2.06848484848485	1.06809090909091	1.04142424242424	3.67689393939394	2.11069696969697	1.16993939393939	2.17874242424242	0.0165454545454557	0.0856818181818215	0.169075757575759	0.742969696969699	0.0248636363636372	0.0551060606060647	0.202166666666668	1.0159696969697	0.699984848484847	0.385863636363636	2.895	0.856287878787876	0.624106060606058
78	377	1.537047619	0.543190476	1.328857143	2.106571429	0.339238095	0.692380952	0.604619048	0.871952380952378	0.18080952380952	0.0959999999999979	1.12614285714286	0.358333333333333	0.0370476190476187	0.00761904761904332	0.813809523809519	0.61138095238095	0.472142857142853	2.5237619047619	0.919047619047616	0.600190476190474	1.21957142857143	0.063619047619049	0.0432857142857141	0.206666666666665	2.73871428571429	0.118380952380952	0.104666666666666	0.359761904761903	1.92876190476191	0.810190476190482	0.872952380952383	3.43433333333334	1.90690476190477	0.851380952380959	1.87142857142858	0	0.0134285714285733	0.128142857142858	0.540285714285716	0	0	0.0731904761904783	0.787619047619051	0.377809523809527	0.153190476190478	2.79390476190476	0.504857142857146	0.260666666666668
79	378	1.509095238	0.591587302	1.351222222	1.987031746	0.274507937	0.62552381	0.625571429	0.934238095238098	0.261539682539683	0.138619047619047	1.38611111111111	0.503285714285716	0.270809523809528	0.119222222222223	0.641793650793651	0.37326984126984	0.129984126984125	2.38134920634921	0.634730158730159	0.305	0.848825396825394	0	0	0.192571428571432	2.88312698412698	0.139746031746031	0.0748412698412693	0.24147619047619	1.49731746031746	0.509936507936507	0.641190476190477	3.25731746031746	1.62768253968254	0.245904761904763	1.40914285714286	0	0	0	0.334523809523809	0	0	0.0591428571428574	0.839507936507934	0.386603174603174	0.220507936507938	2.91320634920635	0.435460317460317	0.257396825396827
80	379	1.179190476	0.168555556	1.072730159	1.648206349	0	0.484015873	0.336301587	1.03452380952381	0.355841269841275	0.0868571428571407	1.49692063492063	0.528412698412704	0.36290476190476	0.165174603174605	0.790587301587297	0.423793650793649	0.168507936507936	2.44292063492063	0.586222222222217	0.450698412698411	0.943126984126985	0	0.0269365079365079	0.158650793650791	2.92828571428572	0	0	0.0307936507936495	1.67185714285714	0.495730158730159	0.703825396825394	3.37117460317461	1.85712698412698	0.484047619047622	1.64977777777778	0	0	0	0.03871428571428	0	0	0	0.995857142857147	0.497777777777783	0.356238095238099	3.04328571428571	0.677873015873022	0.563063492063498
81	380	1.224396825	0.16131746	1.197634921	1.551253968	0	0.631460317	0.436222222	0.971190476190477	0.322920634920635	0	1.11660317460317	0.539460317460316	0.100777777777779	0.00596825396825453	0.804539682539682	0.629904761904761	0.408095238095239	2.50390476190476	0.704079365079366	0.731079365079365	1.33753968253969	0	0	0.153095238095239	2.9866507936508	0.0569999999999997	0	0.00901587301587327	1.68379365079365	0.413999999999998	0.519031746031744	3.34896825396825	1.62638095238095	0.534507936507936	1.60666666666666	0	0	0	0.296714285714283	0	0	0.0484920634920634	1.01885714285714	0.560222222222226	0.405285714285718	3.00239682539683	0.783936507936512	0.637269841269844
82	381	1.486	0.519888889	1.514888889	1.860444444	0.16	0.976444444	0.792111111	1.05633333333333	0.512	0.101111111111111	1.01944444444444	0.519111111111111	0.158777777777778	0.0781111111111111	0.913555555555556	0.689333333333333	0.484444444444444	2.587	0.875222222222222	0.665444444444445	1.39488888888889	0.0562222222222222	0.0663333333333333	0.225777777777778	3.02511111111111	0.192777777777778	0.102555555555556	0.223555555555556	1.32544444444444	0.342777777777778	0.349111111111111	3.11011111111111	1.27955555555556	0.286	1.41877777777778	0	0	0.0346666666666667	0.561333333333333	0	0.000333333333333334	0.120555555555556	1.33977777777778	0.795	0.605444444444444	3.24466666666667	1.12144444444444	0.935333333333333
83	382	1.313047619	0.524809524	1.229238095	1.736047619	0.039190476	0.784190476	0.560285714	1.21652380952381	0.369142857142859	0	1.12538095238094	0.349619047619047	0.318285714285708	0	0.958238095238098	0.497238095238101	0.389714285714294	2.55800000000001	0.892476190476194	0.604809523809529	1.16328571428572	0.0400476190476164	0.0946190476190396	0.348142857142853	3.09547619047619	0.130285714285711	0.181476190476186	0.263476190476183	1.23747619047619	0.4967619047619	0.451428571428575	3.12366666666667	1.43271428571429	0.235571428571431	1.45428571428572	0	0.0102380952380977	0.0780476190476186	0.665714285714288	0	0.0665714285714312	0.122476190476195	1.18599999999999	0.892761904761905	0.644285714285715	3.10790476190476	0.954571428571418	0.93361904761904
84	383	1.091634921	0.336539683	1.12984127	1.541904762	0	0.567031746	0.330825397	0.990047619047623	0.201603174603179	0	0.934476190476198	0.169063492063492	0.10979365079365	0	0.849523809523804	0.375396825396824	0.0193492063492062	2.35233333333333	0.54868253968254	0.432285714285712	0.995539682539687	0.0574603174603143	0	0.384888888888888	2.86073015873015	0.00774603174603256	0.0706031746031768	0	1.74955555555556	0.977253968253973	0.84236507936508	3.55319047619048	1.96755555555556	0.642206349206354	1.91474603174603	0	0.0642698412698394	0.0332380952380905	0.819444444444442	0	0.216603174603177	0.228857142857145	1.02492063492063	0.735047619047617	0.457444444444442	2.85598412698413	0.717809523809522	0.603968253968256
85	384	1.350730159	0.485047619	1.173301587	1.426428571	0	0.459238095	0.498031746	1.06911111111111	0.21812698412698	0.170126984126984	1.03903174603174	0.21796825396825	0.0859523809523767	0	0.749396825396824	0.307031746031749	0	2.30901587301587	0.420349206349206	0.299619047619045	1.11685714285715	0	0	0.238603174603173	2.66980952380953	0	0.0586349206349215	0	2.05790476190476	1.11607936507936	0.912746031746032	3.65266666666667	2.16266666666667	0.869539682539684	1.9305873015873	0.0112063492063498	0.0379841269841278	0.110492063492069	0.853396825396827	0.113222222222227	0.411857142857148	0.477047619047624	0.698222222222223	0.369555555555555	0.138031746031746	2.63573015873015	0.700380952380955	0.532174603174605
86	385	1.353666667	0.447111111	1.069333333	1.593	0	0.378222222	0.368111111	1.011	0.359333333333333	0.144444444444444	1.02477777777778	0.326777777777778	0.063	0.132	0.853888888888889	0.362888888888889	0.168333333333333	2.50966666666667	0.607444444444444	0.319555555555556	1.30111111111111	0.0431111111111111	0.110444444444444	0.104	2.75755555555556	0.187111111111111	0.0671111111111111	0	2.18766666666667	1.00111111111111	0.894222222222222	3.717	2.38633333333333	0.930555555555556	2.02988888888889	0.0827777777777778	0.153888888888889	0.271333333333333	0.918	0.157555555555556	0.477333333333333	0.543777777777778	0.662	0.327111111111111	0.0158888888888889	2.58622222222222	0.666666666666667	0.435333333333333
87	386	1.444380952	0.500619048	1.183952381	1.869714286	0.002428571	0.607380952	0.620809524	0.56028571428571	0	0	0.750952380952374	0.148761904761901	0	0	0.881999999999993	0.564999999999994	0.51404761904761	2.49895238095238	0.872047619047607	0.663952380952375	1.50409523809523	0.0939047619047647	0.135476190476197	0.182333333333336	2.82014285714286	0.327809523809528	0.0829999999999991	0.096857142857144	2.06990476190476	0.849428571428575	0.833904761904761	3.50214285714286	2.16119047619048	0.714761904761908	1.91790476190477	0.138999999999997	0.126333333333334	0.271428571428574	1.04680952380952	0.236999999999999	0.428952380952384	0.414047619047621	0.697904761904763	0.209476190476188	0	2.51795238095238	0.401190476190479	0.287809523809526
88	387	1.357539683	0.331349206	1.188126984	1.834126984	0.077063492	0.701206349	0.531539683	0.567619047619042	0	0	0.875920634920631	0.132587301587294	0	0	0.983873015873008	0.46725396825396	0.258984126984127	2.4915238095238	0.903126984126978	0.666825396825392	1.41720634920635	0.000650793650792856	0.124682539682539	0.252190476190474	2.65103174603174	0.212015873015869	0.0814603174603143	0.101984126984127	1.90085714285714	0.749444444444441	0.905015873015874	3.44731746031746	1.87465079365079	0.632761904761906	1.7865873015873	0.0128253968253976	0.0703015873015889	0.0428412698412727	0.811777777777779	0.0187301587301601	0.131666666666669	0.0475396825396843	0.953920634920638	0.441571428571432	0.103857142857144	2.83692063492064	0.436999999999999	0.439555555555555
89	388	1.35768254	0.265206349	1.176777778	1.58747619	0	0.613412698	0.445142857	0.602015873015873	0	0	0.869873015873017	0.0265396825396816	0	0	0.674777777777778	0.195063492063493	0.12950793650794	2.2438253968254	0.626444444444446	0.323492063492064	1.24004761904762	0.0347936507936518	0.090396825396827	0.187174603174603	2.77179365079365	0.216269841269843	0.0333174603174617	0.1124126984127	1.9216507936508	0.761492063492064	1.04261904761905	3.70355555555556	2.01979365079365	0.72046031746032	2.00442857142858	0.0066666666666664	0.0284761904761895	0.0309523809523788	0.832174603174602	0.0885873015873	0.118079365079364	0.0843968253968251	0.83204761904762	0.439492063492064	0.192460317460317	2.72914285714286	0.304285714285716	0.303269841269841
90	389	1.308904762	0.398571429	1.269095238	1.54047619	0	0.775190476	0.483619048	0.63585714285714	0	0	0.896238095238092	0.00623809523808728	0	0	0.828619047619045	0.432380952380952	0.277476190476189	2.36447619047619	0.790904761904761	0.549333333333333	1.35633333333333	0	0.0547142857142856	0.266190476190474	2.77728571428571	0.100857142857142	0	0.0883333333333338	1.68761904761905	0.595904761904761	0.699047619047624	3.56176190476191	1.97247619047619	0.596619047619051	1.67661904761905	0.109904761904758	0.0659523809523794	0.0894285714285684	0.865380952380948	0.151380952380949	0.156952380952382	0.164619047619041	1.04857142857143	0.798476190476194	0.308666666666671	2.92790476190477	0.639523809523811	0.541000000000003
91	390	1.395285714	0.510142857	1.248333333	1.664952381	0.209095238	0.809761905	0.523571429	0.700142857142858	0	0	1.10842857142857	0.204190476190468	0.0205714285714216	0	0.922190476190482	0.400142857142852	0.425	2.39666666666666	0.879333333333333	0.589666666666661	1.11933333333333	0	0	0.150619047619054	2.76133333333334	0	0	0	1.50857142857144	0.430571428571432	0.508333333333342	3.30595238095239	1.80590476190477	0.500380952380956	1.37380952380953	0.117333333333325	0	0.0338095238095204	0.764619047619042	0.0366666666666634	0.0408571428571382	0.0987619047619022	1.28061904761904	0.863809523809519	0.646714285714274	3.14042857142856	0.945904761904746	0.672571428571418
92	391	1.314428571	0.483650794	1.114333333	1.591365079	0.271968254	0.729904762	0.338444444	0.899142857142861	0.0314285714285789	0.0305238095238164	1.20612698412699	0.372444444444449	0.123333333333335	0.115888888888893	0.609333333333335	0.183746031746035	0.248031746031748	2.23463492063492	0.574031746031743	0.286222222222221	0.897698412698414	0	0	0.025555555555555	2.78777777777778	0	0	0	1.49079365079365	0.419968253968251	0.477920634920631	3.31063492063492	1.75649206349206	0.505380952380949	1.57733333333333	0.201015873015868	0.157349206349206	0.14774603174603	0.972380952380944	0.106142857142853	0.306015873015866	0.217349206349202	1.36760317460317	0.776317460317456	0.771714285714279	3.28557142857143	1.05442857142857	0.695523809523808
93	392	1.469253968	0.61647619	1.398285714	1.804777778	0.362634921	0.95631746	0.605571429	1.05976190476191	0.202873015873016	0.0286666666666659	1.10995238095238	0.304126984126982	0.0427777777777782	0.0849365079365061	0.813111111111116	0.440936507936513	0.383888888888892	2.53274603174603	0.754698412698415	0.462000000000003	1.36804761904762	0	0	0	2.56209523809523	0	0	0	1.66757142857143	0.642873015873017	0.589222222222221	3.35231746031746	1.9164126984127	0.558126984126982	1.78765079365079	0.0913333333333317	0.137603174603174	0.189285714285716	0.839825396825395	0.0642539682539664	0.302761904761904	0.234555555555556	1.11296825396825	0.570777777777776	0.524523809523806	3.16425396825397	0.861063492063491	0.61338095238095
94	393	1.14347619	0.477714286	1.289761905	1.679095238	0.096571429	0.693428571	0.400952381	1.15176190476191	0.27304761904762	0.00266666666666748	1.00152380952381	0.211714285714285	0.0204761904761893	0	0.778142857142853	0.548523809523806	0.412047619047612	2.61461904761904	0.778714285714284	0.477619047619043	1.36495238095237	0	0	0	2.72104761904762	0	0	0	1.96757142857143	0.837952380952379	0.679714285714286	3.64004761904762	2.11928571428571	0.658809523809522	2.00419047619047	0.0797619047619033	0.186238095238094	0.169761904761904	0.885095238095234	0.193619047619048	0.354809523809524	0.364	0.874285714285716	0.361380952380954	0.317714285714288	3.16866666666666	0.67809523809524	0.557047619047617
95	394	0.934222222	0.122539683	1.059412698	1.465396825	0	0.294047619	0.024571429	0.945888888888884	0.202095238095235	0	0.879253968253966	0.162253968253965	0.0512222222222205	0	0.765285714285711	0.454365079365078	0.445523809523808	2.58677777777778	0.87549206349206	0.459666666666663	1.25490476190476	0.099396825396825	0	0.167825396825396	2.85261904761905	0.0398571428571421	0	0.10604761904762	2.05366666666667	0.751158730158734	0.737079365079368	3.6744126984127	2.24920634920635	0.90125396825397	2.03550793650794	0.10795238095238	0.196079365079363	0.297619047619049	0.925365079365077	0.296571428571429	0.432095238095238	0.378666666666666	0.717365079365078	0.208777777777776	0.18569841269841	3.03231746031746	0.656920634920633	0.411904761904759
96	395	0.988634921	0.168777778	1.126984127	1.49552381	0	0.418301587	0	0.779269841269842	0.0779682539682551	0	1.09990476190476	0.204761904761906	0.0317301587301597	0	0.821142857142856	0.429841269841268	0.431126984126984	2.62112698412698	1.00209523809524	0.456206349206349	1.23993650793651	0.0391904761904758	0	0.18379365079365	2.88707936507936	0.148587301587302	0.0325238095238096	0.0596190476190472	1.91419047619048	0.626238095238096	0.77704761904762	3.40490476190476	2.17168253968254	0.791269841269842	1.86480952380952	0.111968253968254	0.0799682539682546	0.221412698412699	0.826507936507938	0.218063492063493	0.391349206349208	0.340222222222223	0.59442857142857	0.241888888888887	0.105428571428571	2.82438095238095	0.481587301587299	0.183523809523809
97	396	1.251190476	0.272650794	1.068412698	1.507619048	0	0.573619048	0.040126984	0.82703174603175	0.210190476190478	0	1.38546031746032	0.36271428571429	0.138158730158732	0	0.706428571428572	0.306444444444447	0.433603174603176	2.54468253968254	0.771920634920638	0.359555555555555	1.12850793650794	0	0	0.0389365079365099	2.81368253968254	0.108698412698413	0	0	1.93869841269842	0.663714285714285	0.755523809523812	3.34877777777778	2.19442857142857	0.791111111111115	1.90646031746032	0.128142857142856	0.064063492063492	0.193095238095238	0.791269841269838	0.0848253968253934	0.355015873015873	0.380317460317458	0.686190476190477	0.350714285714289	0.135380952380952	2.84384126984127	0.423269841269844	0.159428571428574
98	397	1.257365079	0.219730159	0.882063492	1.454952381	0	0.36531746	0.084761905	0.849825396825399	0.169825396825405	0	1.30317460317461	0.310380952380958	0.00573015873016372	0	0.762888888888887	0.214047619047617	0.395317460317455	2.39249206349206	0.520031746031748	0.386555555555556	1.09769841269841	0	0	0.0328888888888878	2.67571428571429	0.0832539682539661	0	0.028269841269839	1.8438253968254	0.682984126984124	0.556793650793652	3.34673015873015	1.99065079365079	0.657476190476186	1.82788888888889	0.238412698412694	0.143412698412695	0.321650793650782	1.05901587301587	0.229746031746034	0.338539682539682	0.517650793650788	0.979968253968239	0.442317460317451	0.217222222222216	2.85585714285714	0.59226984126983	0.319301587301572
99	398	1.225571429	0.298619048	0.987904762	1.50547619	0	0.363	0.299333333	0.648190476190464	0.00257142857141132	0	0.950666666666655	0.152857142857132	0	0	0.679952380952376	0.223380952380948	0.256999999999996	2.35452380952381	0.632714285714289	0.415809523809527	1.19771428571428	0	0.000333333333336582	0.0818095238095334	2.70766666666667	0.0140476190476193	0	0.0479047619047607	1.79333333333334	0.86419047619048	0.667142857142868	3.67938095238096	2.08361904761906	0.673238095238099	1.86314285714286	0.113285714285703	0.143428571428572	0.267619047619039	1.05747619047619	0.280571428571422	0.42038095238095	0.420714285714274	1.23176190476191	0.601809523809528	0.350238095238098	2.95366666666667	0.891476190476197	0.549238095238095
100	399	1.249333333	0.387222222	1.285111111	1.63	0.023333333	0.593111111	0.518	0.412	0	0	0.863777777777778	0.0618888888888889	0	0	0.643222222222222	0.0965555555555556	0.0731111111111111	2.22188888888889	0.669555555555556	0.302666666666667	1.01622222222222	0	0	0.0707777777777778	2.70522222222222	0.0295555555555556	0	0	1.56822222222222	0.599888888888889	0.496777777777778	3.51855555555556	2.02777777777778	0.557111111111111	1.63688888888889	0.0207777777777778	0.0878888888888889	0.245777777777778	0.965222222222222	0.0848888888888889	0.246444444444444	0.242666666666667	1.26322222222222	0.518111111111111	0.253444444444444	2.82322222222222	0.805222222222222	0.560333333333333
101	400	1.306809524	0.489428571	1.493142857	1.690349206	0.248380952	0.729539683	0.721380952	0.4588253968254	0.045603174603179	0	0.93687301587302	0.109920634920641	0	0	0.732873015873014	0.187650793650797	0.229444444444443	2.32428571428571	0.739761904761901	0.454682539682536	1.13401587301587	0	0	0.0485238095238142	2.62904761904762	0	0	0.0205873015873084	1.65541269841269	0.476793650793651	0.315095238095236	3.30473015873016	1.87563492063492	0.360539682539676	1.58492063492063	0	0	0	0.576396825396813	0	0.0167777777777753	0.00690476190475711	1.202	0.355412698412699	0.268174603174596	2.90007936507936	0.661174603174604	0.381253968253962
102	401	1.254952381	0.563047619	1.409952381	1.789619048	0.307190476	0.79747619	0.70247619	0.653809523809538	0.0766666666666675	0	0.964571428571441	0.144857142857149	0	0	0.752857142857149	0.279571428571434	0.528000000000014	2.58604761904763	0.774857142857147	0.70238095238097	1.40652380952382	0	0	0.0163333333333325	2.70647619047618	0	0.00538095238094909	0.0578571428571376	1.68799999999999	0.470190476190473	0.381476190476185	3.37604761904762	1.93304761904762	0.496095238095237	1.63728571428571	0	0.0271428571428562	0.0786666666666675	0.540380952380948	0	0	0.0607142857142835	1.08200000000001	0.394428571428589	0.323380952380968	2.91561904761906	0.625904761904774	0.405333333333347
103	402	1.302444444	0.475777778	1.137	1.625555556	0.042777778	0.733777778	0.454555556	0.855888888888889	0	0	1.12744444444444	0.119444444444444	0	0	0.535333333333333	0.205111111111111	0.359333333333333	2.35177777777778	0.554333333333333	0.401111111111111	1.27488888888889	0	0.00488888888888889	0	2.60888888888889	0	0	0	1.75888888888889	0.505222222222222	0.387444444444444	3.51722222222222	2.15366666666667	0.525666666666667	1.60777777777778	0	0	0.0151111111111111	0.401333333333333	0	0	0.0336666666666667	0.765666666666667	0.357666666666667	0.212444444444444	2.82122222222222	0.520444444444444	0.449888888888889
104	403	1.235190476	0.409	1.17052381	1.515047619	0.035428571	0.56652381	0.398666667	1.06519047619047	0.238238095238093	0.0500952380952359	1.35471428571428	0.232809523809526	0.243333333333333	0.14557142857143	0.505619047619042	0.173809523809518	0.253333333333342	2.35261904761905	0.505095238095237	0.375809523809526	1.20209523809524	0.00447619047619117	0.0300000000000009	0.0666666666666659	2.77542857142857	0	0	0.0191428571428559	1.75966666666667	0.540380952380943	0.452619047619039	3.58895238095237	2.32666666666665	0.565285714285708	1.7495238095238	0	0	0	0.640047619047603	0	0	0.0756190476190409	0.938666666666666	0.636380952380954	0.430380952380949	3.0245238095238	0.693142857142857	0.419380952380953
105	404	1.370365079	0.49584127	1.239507937	1.639349206	0.226269841	0.607365079	0.527396825	1.05174603174603	0.38380952380952	0	1.29160317460317	0.284539682539675	0.167063492063489	0.05831746031746	0.473777777777778	0.091650793650792	0.206634920634921	2.38853968253968	0.6404126984127	0.341365079365082	1.15479365079365	0.00501587301587156	0.0272063492063496	0.110174603174602	2.86033333333333	0.154396825396825	0	0.0998571428571425	1.53877777777777	0.422444444444437	0.331444444444446	3.36601587301587	2.24220634920634	0.376476190476189	1.56833333333333	0.0678412698412696	0.0393492063492076	0.04931746031746	1.02328571428572	0.132238095238097	0.134571428571427	0.263206349206346	0.751174603174608	0.298619047619049	0.0573174603174618	2.80538095238095	0.477873015873018	0.154507936507935
106	405	1.432666667	0.541333333	1.242	1.729333333	0.110666667	0.702333333	0.58	0.849666666666667	0.078	0	0.97	0.119333333333333	0	0	0.704	0.176	0.331666666666667	2.46666666666667	0.801666666666667	0.409	1.353	0.0416666666666667	0.170666666666667	0.209333333333333	3.10466666666667	0.254666666666667	0.0913333333333333	0.170333333333333	1.36433333333333	0.288666666666667	0.289666666666667	3.239	1.95466666666667	0.204333333333333	1.34133333333333	0.0206666666666667	0.0446666666666667	0.043	0.985666666666667	0.112	0.170666666666667	0.169333333333333	0.475666666666667	0.151	0	2.581	0.301	0.0546666666666667
107	406	1.492507937	0.524063492	1.35784127	1.726174603	0.21115873	0.894269841	0.537539683	0.815031746031746	0.0451269841269836	0	0.973142857142857	0.141920634920634	0	0	0.568888888888888	0.0888571428571425	0.220317460317459	2.40087301587301	0.683365079365079	0.353111111111111	1.24477777777778	0.136809523809523	0.11715873015873	0.263174603174603	3.01944444444444	0.170777777777778	0.0202380952380953	0.00526984126984161	1.5901746031746	0.284460317460318	0.554587301587301	3.35326984126984	1.99315873015873	0.500126984126983	1.65774603174603	0.110952380952382	0.151079365079365	0.153873015873016	1.0004126984127	0.277492063492064	0.238555555555555	0.18504761904762	0.722507936507935	0.246904761904761	0.0496507936507928	2.70784126984127	0.372730158730158	0.225888888888888
108	407	1.654492063	0.689396825	1.532888889	1.939174603	0.413253968	0.977301587	0.67568254	0.730476190476192	0.177761904761905	0	0.995761904761907	0.284158730158732	0.092126984126984	0	0.567968253968255	0.0832698412698433	0.222174603174606	2.30768253968254	0.568571428571431	0.324920634920637	1.19066666666667	0.201428571428571	0.203507936507936	0.47563492063492	3.18901587301587	0.281952380952379	0.0902222222222218	0.15163492063492	1.80065079365079	0.509968253968254	0.825301587301588	3.48493650793651	2.1044126984127	0.679777777777777	2.02422222222222	0.407269841269839	0.575936507936507	0.382142857142855	1.35946031746032	0.410936507936507	0.509777777777775	0.40984126984127	0.79990476190476	0.360428571428568	0.0779999999999993	2.82452380952381	0.404412698412697	0.402460317460313
109	408	1.690111111	0.562333333	1.481111111	1.807333333	0.360444444	0.904111111	0.756444444	0.494777777777778	0.158666666666667	0	0.903111111111111	0	0	0	0.655777777777778	0.151222222222222	0.253666666666667	2.27722222222222	0.547777777777778	0.266111111111111	1.21544444444444	0.00944444444444444	0.113666666666667	0.315888888888889	2.95777777777778	0.127777777777778	0.0824444444444444	0.0268888888888889	1.77055555555556	0.610888888888889	0.671666666666667	3.44355555555556	2.14	0.535	2.00977777777778	0.082	0.291555555555556	0.220222222222222	1.087	0.164444444444444	0.428444444444444	0.313222222222222	0.747777777777778	0.323222222222222	0.0816666666666667	2.91244444444444	0.537666666666667	0.34
110	409	1.546111111	0.532142857	1.438444444	1.647412698	0.338	0.935031746	0.779285714	0.610555555555561	0.01326984126985	0	0.984111111111113	0	0	0	0.756920634920621	0.234904761904761	0.212746031746029	2.49407936507936	0.613492063492056	0.317857142857142	1.25925396825396	0	0	0.0401904761904771	2.71280952380952	0.0589206349206342	0.0084761904761928	0	1.82628571428571	0.650857142857134	0.427666666666654	3.59350793650793	2.22746031746031	0.500444444444433	1.76828571428571	0.0171111111111129	0.244333333333336	0.414079365079364	0.972999999999998	0.220682539682538	0.488206349206346	0.439095238095235	0.798904761904759	0.467603174603177	0.207634920634923	3.06201587301587	0.618857142857143	0.488349206349205
111	410	1.533349206	0.435349206	1.531587302	1.641111111	0.339492063	0.913428571	0.687238095	0.769777777777782	0	0	1.04120634920635	0.0948571428571432	0	0	0.961793650793647	0.410460317460315	0.292428571428562	2.69595238095238	0.792904761904752	0.480285714285708	1.38033333333332	0	0	0.0720476190476166	2.78384126984127	0.0866349206349217	0	0	1.9224126984127	0.715158730158726	0.637047619047621	3.65269841269841	2.19936507936507	0.620698412698416	1.71198412698412	0	0.0735079365079431	0.276682539682549	0.846317460317466	0.142444444444459	0.272174603174613	0.298047619047628	0.831603174603174	0.313888888888892	0.195746031746036	3.01696825396825	0.560761904761908	0.440587301587301
112	411	1.668888889	0.601888889	1.59	1.938222222	0.509555556	1.079111111	0.922111111	0.712777777777778	0	0	1.03033333333333	0.132777777777778	0.0163333333333333	0	0.964444444444444	0.501111111111111	0.340333333333333	2.66777777777778	0.790666666666667	0.499666666666667	1.36088888888889	0.00433333333333333	0	0.0424444444444445	2.67355555555556	0.147222222222222	0	0	1.75122222222222	0.535444444444444	0.549333333333333	3.42944444444444	2.13188888888889	0.599555555555556	1.58333333333333	0	0	0.0555555555555556	0.694444444444444	0.0407777777777778	0.0746666666666667	0.166444444444444	0.969333333333333	0.505222222222222	0.263333333333333	3.11766666666667	0.700666666666667	0.364555555555556
113	412	1.591698413	0.620333333	1.522666667	1.885031746	0.520253968	1.066301587	0.943634921	0.569682539682539	0	0	0.887587301587301	0	0	0	0.916936507936507	0.590126984126984	0.443968253968251	2.6731746031746	0.753238095238094	0.422174603174602	1.3228253968254	0	0	0.145412698412698	2.58125396825397	0.153	0	0	1.52096825396825	0.483238095238096	0.406460317460315	3.26857142857143	1.96471428571429	0.57052380952381	1.55214285714286	0	0	0	0.656190476190477	0	0.01152380952381	0.0493174603174605	0.878412698412699	0.382317460317461	0.263238095238095	2.96695238095238	0.655968253968255	0.237079365079366
114	413	1.405619048	0.515904762	1.325	1.624380952	0.271666667	0.901238095	0.853142857	0.644523809523812	0.0498571428571429	0	0.990666666666667	0.128619047619046	0	0	0.670952380952386	0.512333333333337	0.383714285714289	2.62433333333333	0.677571428571432	0.356952380952383	1.44671428571429	0	0.02304761904762	0.164809523809525	2.733	0.0696190476190487	0.0155714285714299	0.00247619047619063	1.52276190476191	0.530333333333335	0.367000000000006	3.3594761904762	1.97852380952381	0.523523809523813	1.57247619047619	0	0	0.0247142857142886	0.733666666666672	0	0.0794285714285739	0.0900000000000018	0.779904761904767	0.285476190476194	0.196666666666668	2.79880952380952	0.383047619047622	0.13419047619048
115	414	1.348936508	0.568571429	1.207857143	1.591698413	0.149190476	0.794968254	0.688984127	0.717746031746033	0.116571428571428	0	1.13922222222222	0.230269841269842	0	0	0.593793650793644	0.346428571428569	0.395317460317457	2.54555555555555	0.52360317460317	0.379634920634915	1.25406349206349	0.071809523809524	0.0816031746031728	0.404333333333333	2.98714285714285	0.156523809523812	0.0888571428571443	0.130317460317462	1.76336507936507	0.519476190476185	0.507396825396821	3.39560317460317	2.23958730158729	0.585063492063486	1.81860317460317	0	0.0159206349206347	0.176079365079366	0.726063492063493	0.0434761904761909	0.0965873015873017	0.134746031746033	0.954031746031743	0.584682539682534	0.266380952380949	2.87155555555555	0.623952380952377	0.364095238095234
116	415	1.573809524	0.715857143	1.504142857	1.973047619	0.331	0.963857143	0.776571429	0.534476190476187	0.0355238095237999	0	1.01033333333333	0.0808095238095232	0	0	0.877285714285726	0.401761904761914	0.598095238095245	2.63842857142858	0.745190476190491	0.578142857142869	1.33676190476191	0.19847619047619	0.15580952380953	0.410238095238097	3.09204761904761	0.211761904761904	0.122857142857148	0.0583333333333339	1.73180952380951	0.501904761904758	0.536047619047612	3.43695238095237	2.37133333333333	0.578523809523803	1.99209523809524	0	0	0.00923809523809721	0.598952380952384	0	0	0.00457142857143054	1.09423809523809	0.698714285714285	0.425428571428567	3.0162857142857	0.609142857142845	0.435571428571421
117	416	1.585316667	0.68605	1.648316667	1.980066667	0.35445	1.06145	0.85545	0.711266666666667	0.112633333333333	0	1.12703333333333	0.336416666666667	0	0	1.01483333333334	0.429266666666668	0.606566666666667	2.76501666666667	0.953300000000002	0.612200000000002	1.57403333333334	0.222083333333333	0.175	0.304949999999999	3.05943333333333	0.321399999999999	0.157449999999999	0.119133333333332	1.80608333333333	0.635016666666666	0.578116666666666	3.6266	2.57638333333333	0.698549999999999	1.9869	0	0	0	0.693983333333333	0	0	0.0223999999999998	0.845666666666666	0.386283333333332	0.198566666666666	2.9991	0.4637	0.293883333333333
118	417	1.510333333	0.533761905	1.501904762	1.743	0.235809524	0.974857143	0.743428571	0.824238095238091	0.0291428571428571	0	1.13814285714286	0.324904761904758	0	0	0.924666666666662	0.462761904761895	0.409571428571426	2.82238095238095	0.811476190476188	0.627428571428566	1.63214285714285	0.0132380952380964	0	0.1552380952381	2.92485714285715	0.185476190476196	0	0.113761904761905	1.85957142857142	0.660285714285708	0.642428571428564	3.64014285714285	2.66323809523809	0.821999999999993	1.89404761904761	0.0447142857142796	0.0253809523809458	0.0445238095238079	0.833285714285704	0.0573809523809479	0.192523809523799	0.280761904761895	0.894809523809523	0.420761904761897	0.193666666666664	3.04676190476189	0.605428571428563	0.442476190476183
119	418	1.452714286	0.434634921	1.35047619	1.750333333	0.155206349	0.96715873	0.659238095	0.910253968253968	0.0432698412698408	0	1.1617619047619	0.280253968253968	0.0739365079365073	0	0.886222222222222	0.447539682539683	0.276253968253968	2.82779365079365	0.757428571428571	0.580492063492064	1.567	0.0314444444444441	0	0.227809523809524	2.85136507936508	0.15095238095238	0	0.0818730158730155	2.02984126984127	0.784777777777777	0.774396825396826	3.72953968253968	2.59422222222222	0.818269841269841	2.0265873015873	0	0.0296349206349208	0.0132222222222217	0.811698412698413	0.0114603174603172	0.242126984126984	0.170730158730158	0.84968253968254	0.371761904761905	0.0964444444444447	3.17734920634921	0.572	0.445650793650794
120	419	1.470428571	0.536333333	1.49352381	1.906968254	0.26947619	1.094492063	0.828111111	0.857888888888891	0.141492063492064	0.0396666666666688	1.29028571428572	0.278920634920638	0.105523809523812	0	0.730412698412698	0.293857142857141	0.122730158730158	2.64323809523809	0.688666666666666	0.327571428571428	1.17766666666667	0.0233809523809526	0	0.23047619047619	2.88780952380952	0.120698412698415	0.0319206349206355	0.105920634920637	2.17376190476191	0.890539682539681	0.837841269841272	3.82733333333333	2.63860317460318	0.824952380952381	2.10066666666667	0	0.0515238095238105	0.00634920634920607	0.754349206349208	0.0101904761904774	0.131079365079367	0.0463174603174611	0.871380952380956	0.469873015873019	0.142492063492066	3.36142857142857	0.610253968253971	0.491952380952384
121	420	1.4199	0.515333333	1.534666667	1.853483333	0.26075	0.995066667	0.841983333	0.703666666666649	0.0805833333333195	0	1.20894999999999	0.22894999999999	0.00796666666665276	0	0.721116666666667	0.249216666666661	0.182383333333337	2.65176666666666	0.715999999999997	0.30808333333334	1.2803	0.0281833333333292	0	0.201616666666657	2.93665	0.128449999999997	0	0.0113333333333333	2.10076666666666	0.865766666666661	0.727283333333329	3.70209999999999	2.59225	0.773933333333333	2.03795	0	0.0167666666666666	0.00795000000000004	0.666466666666669	0.0143666666666703	0.0655666666666727	0.0435166666666753	0.840750000000009	0.39358333333334	0.197583333333341	3.30846666666667	0.617050000000005	0.444750000000008
122	421	1.4854	0.5245	1.54955	1.809216667	0.29675	0.96495	0.800366667	0.677683333333334	0.102066666666667	0	1.18125	0.21735	0	0	0.767700000000001	0.261966666666667	0.354833333333335	2.73541666666667	0.728750000000001	0.326900000000001	1.49486666666667	0.0448166666666668	0.0470666666666669	0.296616666666667	2.97851666666667	0.1506	0.0128333333333333	0.0987333333333334	2.13981666666667	0.796133333333333	0.820033333333334	3.78421666666667	2.66673333333333	0.82125	2.17308333333333	0	0.0673333333333332	0.0804166666666668	0.88705	0.0686999999999999	0.241083333333334	0.1859	0.901966666666667	0.430516666666666	0.232333333333333	3.4127	0.630666666666666	0.445816666666666
123	422	1.497714286	0.534333333	1.516	1.887761905	0.302380952	1.00152381	0.818809524	0.693238095238099	0.0445714285714331	0	1.16209523809524	0.115571428571432	0	0	0.717476190476193	0.15361904761905	0.320714285714288	2.68233333333333	0.662238095238098	0.324952380952382	1.49661904761905	0.00938095238095225	0.0221904761904764	0.244238095238096	3.02461904761905	0.103714285714285	0.00252380952381027	0.0446666666666668	2.1047619047619	0.77904761904762	0.913428571428572	3.8787619047619	2.71119047619048	0.89266666666667	2.2362380952381	0.00566666666666649	0.0541428571428559	0.0908571428571429	0.953619047619046	0.0891428571428564	0.24595238095238	0.238095238095235	0.917523809523807	0.45838095238095	0.237761904761902	3.43680952380952	0.615571428571426	0.476476190476187
124	423	1.516809524	0.550412698	1.45647619	1.972809524	0.354698413	1.037349206	0.929603175	0.855428571428571	0.108920634920635	0	1.14414285714286	0.109174603174603	0	0	0.758333333333334	0.210142857142858	0.384793650793651	2.68693650793651	0.660571428571429	0.364857142857143	1.49112698412698	0	0	0.155460317460317	2.88131746031746	0.0756666666666665	0	0	2.042	0.776698412698412	0.857666666666666	3.78969841269841	2.63557142857143	0.855873015873016	2.14315873015873	0	0.00925396825396825	0.0587777777777778	0.855666666666668	0.0681904761904771	0.146936507936508	0.168111111111112	0.75268253968254	0.253301587301588	0.0892857142857145	3.24953968253968	0.496047619047619	0.269650793650793
125	424	1.663253968	0.622095238	1.572714286	2.025111111	0.440412698	1.179126984	0.99115873	0.77784126984127	0.0449365079365064	0	1.12352380952381	0.132126984126983	0	0	0.777476190476191	0.280222222222224	0.436380952380954	2.66976190476191	0.680079365079366	0.412428571428572	1.44057142857143	0.0135555555555551	0.0699047619047606	0.226968253968254	2.94452380952381	0.164888888888888	0	0.0465555555555535	1.97446031746032	0.668761904761904	0.73204761904762	3.70192063492063	2.56320634920635	0.736222222222223	2.08847619047619	0	0.0111111111111105	0.0159999999999984	0.835904761904761	0.0479841269841256	0.0196507936507931	0.0112539682539667	0.809015873015875	0.379841269841272	0.185000000000001	3.34144444444445	0.617158730158732	0.326888888888892
126	425	1.574952381	0.55347619	1.529619048	1.970761905	0.424285714	1.204428571	0.914857143	0.739476190476191	0.114809523809526	0	1.11895238095238	0.145142857142858	0.00876190476190685	0	0.792142857142852	0.2037619047619	0.382904761904758	2.67428571428571	0.688476190476184	0.409666666666659	1.45819047619047	0.00733333333333198	0.0849523809523818	0.249095238095239	3.00690476190476	0.168619047619046	0.0043333333333336	0.10209523809524	2.00333333333333	0.707666666666662	0.711857142857136	3.80166666666667	2.61828571428571	0.729285714285709	2.12595238095237	0.0173333333333331	0.0640476190476177	0.103904761904757	0.886380952380954	0.125142857142856	0.111142857142856	0.0775714285714265	0.849333333333337	0.388904761904765	0.192	3.29819047619048	0.643857142857144	0.272095238095236
127	426	1.424666667	0.484	1.497777778	1.907	0.352888889	1.134444444	0.844555556	0.759777777777778	0.114888888888889	0	1.20955555555556	0.189	0.0558888888888889	0	0.816777777777778	0.234888888888889	0.413222222222222	2.72277777777778	0.761111111111111	0.480222222222222	1.51244444444444	0.00311111111111111	0.0723333333333333	0.204888888888889	3.02522222222222	0.174888888888889	0.0143333333333333	0.0695555555555556	2.112	0.808	0.766	3.85544444444444	2.681	0.781	2.19944444444444	0.0481111111111111	0.0397777777777778	0.158222222222222	0.976222222222222	0.0391111111111111	0.173333333333333	0.183888888888889	0.836888888888889	0.475444444444444	0.148555555555556	3.27388888888889	0.720888888888889	0.338
128	427	1.49531746	0.558793651	1.453650794	1.878761905	0.297571429	1.105746032	0.868365079	0.904888888888888	0.189158730158729	0	1.27957142857143	0.362126984126983	0.103396825396825	0.0450793650793643	0.94973015873016	0.356222222222223	0.432365079365079	2.86044444444444	0.863968253968254	0.633412698412698	1.63431746031746	0.0929841269841279	0.067301587301589	0.319476190476191	3.03044444444445	0.232126984126985	0.0495873015873024	0.164317460317461	2.12101587301587	0.882269841269843	0.743317460317462	3.85901587301587	2.6668253968254	0.845126984126985	2.16490476190476	0.0696825396825379	0.0177619047619021	0.206777777777776	0.971158730158729	0.028492063492063	0.256603174603173	0.253095238095235	0.901698412698415	0.425730158730161	0.134317460317462	3.2505873015873	0.688857142857145	0.388349206349209
129	428	1.72847619	0.67247619	1.584619048	2.004	0.346047619	1.244190476	1.022714286	0.915428571428575	0.164142857142861	0	1.31195238095238	0.382666666666669	0.0789047619047638	0.0982857142857163	1.15114285714285	0.41580952380952	0.5267619047619	2.912	0.960333333333331	0.712428571428568	1.80338095238095	0.122238095238094	0.0800476190476158	0.242333333333331	2.92304761904762	0.174333333333331	0.00976190476190423	0.160285714285714	2.24519047619048	1.01033333333333	0.829428571428571	4.03352380952381	2.79128571428571	0.887857142857141	2.24009523809524	0.00123809523809694	0	0.0894285714285712	0.865476190476192	0.0138095238095256	0.20009523809524	0.15761904761905	0.846809523809521	0.26038095238095	0.0844761904761896	3.14614285714286	0.500285714285711	0.215095238095235
130	429	1.556066667	0.558266667	1.491533333	1.8634	0.224033333	1.110666667	0.9599	0.888033333333332	0.197566666666669	0	1.2684	0.410200000000004	0.0507333333333284	0.0630666666666697	0.902600000000006	0.248266666666675	0.260833333333336	2.56623333333334	0.686666666666674	0.40163333333334	1.44866666666668	0.0825000000000013	0.0557333333333347	0.054433333333333	2.86256666666667	0.079233333333332	0.0222000000000024	0.147233333333336	2.27846666666668	0.963000000000009	0.91790000000001	4.10580000000001	2.88953333333334	0.952200000000009	2.23423333333334	0	0	0	0.777433333333335	0	0.0578666666666756	0.0513333333333342	0.8127	0.315266666666663	0.189166666666666	3.12716666666666	0.473833333333331	0.172933333333332
131	430	1.422566667	0.465533333	1.375366667	1.671916667	0.112616667	0.968833333	0.835066667	0.634616666666661	0.0079166666666605	0	1.04963333333333	0.229566666666664	0	0	0.628349999999995	0.191583333333331	0.125299999999996	2.41978333333333	0.488033333333332	0.251399999999995	1.15339999999999	0.0490500000000005	0.0928500000000038	0.193600000000003	2.92471666666667	0.171950000000003	0.0780500000000051	0.127683333333333	1.84281666666666	0.617299999999998	0.612549999999999	3.73703333333333	2.71676666666667	0.68135	1.9746	0	0	0	0.761183333333333	0.00064999999999973	0	0.0317166666666661	0.809333333333336	0.390533333333336	0.173316666666669	3.15788333333334	0.607750000000006	0.273116666666669
132	431	1.561416667	0.52225	1.47075	1.728083333	0.2705	1.038833333	0.93275	0.665750000000003	0.0701666666666674	0	1.19116666666666	0.298333333333336	0.00524999999999894	0	0.839083333333327	0.308999999999992	0.288833333333327	2.72324999999999	0.718666666666657	0.46949999999999	1.47999999999999	0.00274999999999955	0.0648333333333302	0.324416666666665	2.86058333333333	0.208916666666665	0.0786666666666633	0.0112499999999975	1.50691666666667	0.371000000000001	0.309000000000006	3.46483333333334	2.56300000000001	0.474583333333336	1.82308333333334	0.0172499999999975	0.0768333333333328	0.154666666666658	0.896333333333321	0.101999999999993	0.106583333333321	0.22424999999999	0.740000000000007	0.300833333333337	0.0395000000000007	3.11175	0.556750000000004	0.321916666666667
133	432	1.840857143	0.652714286	1.795809524	1.980857143	0.472952381	1.322571429	1.059571429	0.883000000000008	0.242047619047623	0.12366666666667	1.33285714285715	0.418000000000004	0.129714285714291	0.122476190476195	0.889761904761909	0.389190476190473	0.385095238095234	2.76009523809524	0.764999999999998	0.478238095238097	1.66385714285714	0.0294761904761957	0	0.227761904761915	2.81766666666668	0.150571428571438	0.0271904761904769	0.00433333333333839	1.75052380952381	0.521142857142859	0.556761904761906	3.66438095238095	2.579	0.659428571428575	1.96966666666667	0	0.0517142857142867	0.144142857142856	0.852952380952374	0.0126666666666611	0.0852857142857097	0.138952380952381	0.6602380952381	0.360619047619047	0.122238095238099	3.06657142857143	0.472142857142858	0.292047619047617
134	433	1.858222222	0.843793651	1.88768254	2.104301587	0.555984127	1.405666667	1.126698413	0.837174603174603	0.249746031746032	0.0694920634920649	1.2931746031746	0.428380952380951	0.114380952380953	0.050253968253968	0.894380952380954	0.404793650793653	0.343285714285715	2.70620634920635	0.74798412698413	0.466730158730159	1.6	0.105698412698415	0.0406666666666672	0.176269841269843	2.8405873015873	0.113761904761908	0.0184126984127006	0.0502222222222224	2.00836507936508	0.73130158730159	0.777460317460319	3.75969841269842	2.69866666666667	0.729984126984128	2.10033333333334	0.0281587301587305	0.038746031746031	0.0349206349206341	0.885412698412699	0.0407936507936505	0.119888888888889	0.127603174603176	0.719714285714283	0.369301587301583	0.209492063492059	3.18649206349206	0.483095238095234	0.319253968253967
135	434	1.618133333	0.596333333	1.64	1.8888	0.3444	1.196133333	0.932933333	0.869533333333332	0.240533333333329	0.0280666666666651	1.25346666666666	0.359199999999998	0.109933333333334	0	0.861933333333337	0.388733333333338	0.382733333333338	2.7088	0.724933333333336	0.610133333333339	1.64793333333334	0.0734000000000001	0	0.225333333333335	2.89446666666666	0.0963999999999994	0.0181333333333343	0.0279333333333347	2.0828	0.797466666666665	0.858399999999998	3.81406666666667	2.8478	0.821866666666665	2.1066	0.0463333333333347	0.0254000000000029	0.0228000000000011	0.918666666666669	0.106933333333335	0.104400000000003	0.242533333333338	0.9016	0.411933333333335	0.324799999999999	3.29433333333333	0.7598	0.340800000000001
136	435	1.488904762	0.500555556	1.476142857	1.797190476	0.299253968	1.124904762	0.762746032	0.737126984126983	0.111777777777776	0	1.13439682539682	0.205619047619047	0	0	1.00209523809524	0.479825396825397	0.496174603174603	2.734	0.842222222222222	0.698238095238096	1.71650793650794	0	0	0.174793650793652	2.77350793650794	0.104904761904763	0.00846031746031844	0.00257142857142892	2.1395873015873	0.786412698412698	0.774174603174603	3.82336507936508	2.87509523809524	0.814126984126983	2.17112698412698	0.0486031746031771	0.0700317460317476	0.0296507936507942	0.898317460317461	0.163666666666668	0.139460317460318	0.273634920634922	0.797015873015874	0.368825396825398	0.120920634920634	3.15666666666667	0.677142857142859	0.212015873015874
137	436	1.716142857	0.708857143	1.697428571	1.913809524	0.532047619	1.389	0.993571429	0.701761904761904	0.113238095238091	0	1.22090476190476	0.100142857142853	0.0361904761904741	0	0.926571428571416	0.354142857142852	0.447523809523806	2.6865238095238	0.815047619047606	0.533809523809514	1.59333333333333	0.0149047619047647	0	0.143619047619047	2.7312380952381	0.0612857142857143	0	0.0252857142857168	2.17533333333333	0.744571428571424	0.744095238095231	3.70219047619047	2.89595238095238	0.741047619047613	2.20357142857143	0.0148571428571443	0.0526666666666659	0.0571428571428605	0.910809523809521	0.107952380952382	0.189476190476192	0.223095238095233	0.747571428571425	0.289380952380946	0.0581904761904798	3.10128571428571	0.460047619047609	0.184761904761908
138	437	1.738333333	0.684222222	1.709444444	1.843555556	0.507666667	1.352777778	0.978111111	0.616888888888889	0.0247777777777778	0	1.104	0.04	0	0	0.807444444444444	0.280333333333333	0.374555555555556	2.52188888888889	0.764888888888889	0.366555555555556	1.581	0.0647777777777778	0.0801111111111111	0.205111111111111	2.82	0.0661111111111111	0.0228888888888889	0.0428888888888889	2.12044444444444	0.679888888888889	0.702	3.70855555555556	2.773	0.651333333333333	2.16244444444444	0	0.00622222222222222	0.0755555555555556	0.834555555555555	0.0494444444444445	0.0618888888888889	0.0537777777777778	0.94	0.493111111111111	0.237333333333333	3.31088888888889	0.554555555555556	0.437333333333333
139	438	1.749904762	0.656650794	1.682587302	1.82184127	0.396412698	1.351730159	0.845365079	0.582063492063493	0	0	0.996349206349207	0	0	0	0.762571428571431	0.247634920634922	0.32504761904762	2.49249206349206	0.663460317460318	0.316761904761905	1.50380952380952	0.0512857142857133	0.121079365079363	0.212079365079363	2.91450793650793	0.273761904761902	0.0960952380952369	0.0893650793650788	2.12130158730159	0.640047619047618	0.778015873015873	3.71588888888889	2.72992063492063	0.588079365079364	2.14585714285714	0.0666190476190482	0.102730158730161	0.103111111111112	0.965428571428574	0.0572539682539691	0.1458253968254	0.0978253968253986	0.87626984126984	0.432317460317459	0.192841269841269	3.24625396825397	0.543809523809522	0.37411111111111
140	439	1.800222222	0.727888889	1.837444444	2.042111111	0.535444444	1.478	0.975555556	0.64	0.0615555555555556	0	1.08688888888889	0.185	0	0	0.853444444444444	0.266333333333333	0.281777777777778	2.64477777777778	0.640888888888889	0.328222222222222	1.44444444444444	0	0	0.156888888888889	2.84522222222222	0.127777777777778	0.112555555555556	0.0143333333333333	2.11933333333333	0.724777777777778	0.809444444444444	3.76977777777778	2.82933333333333	0.678666666666667	2.16966666666667	0.0193333333333333	0.0736666666666667	0.0467777777777778	0.883666666666667	0.0263333333333333	0.156222222222222	0.114777777777778	0.864222222222222	0.466555555555556	0.149888888888889	3.31177777777778	0.620111111111111	0.349333333333333
141	440	1.684365079	0.50947619	1.644253968	1.981888889	0.366666667	1.355047619	0.88184127	0.858349206349206	0.250444444444444	0	1.2955873015873	0.384412698412699	0	0.0306825396825409	0.924730158730154	0.327682539682538	0.313444444444445	2.80653968253968	0.701301587301583	0.325650793650793	1.47101587301587	0.0322857142857137	0.0804761904761877	0.280888888888886	3.00015873015873	0.123333333333334	0.0755238095238087	0.0349841269841266	2.19780952380952	0.754380952380955	0.780396825396828	3.89096825396826	2.96230158730159	0.835365079365084	2.17420634920635	0.0332857142857142	0.0888888888888865	0.0958095238095251	0.908555555555555	0.0444603174603175	0.234047619047617	0.237650793650796	1.00895238095239	0.551571428571431	0.248730158730162	3.4612380952381	0.790317460317462	0.428222222222227
142	441	1.653333333	0.559333333	1.608666667	1.925666667	0.323	1.333333333	0.86	0.816	0.209	0	1.27733333333333	0.290666666666667	0.007	0.00533333333333333	0.775	0.186666666666667	0.232333333333333	2.64833333333333	0.578	0.291333333333333	1.405	0.0303333333333333	0.132666666666667	0.261	3.018	0.175666666666667	0.00133333333333333	0.042	2.297	0.842666666666667	0.941666666666667	4.021	3.00333333333333	0.940333333333333	2.314	0.023	0.0186666666666667	0.0386666666666667	0.917333333333333	0	0.087	0.229666666666667	1.045	0.480666666666667	0.307	3.49333333333333	0.781666666666667	0.448
143	442	1.768466667	0.7284	1.759783333	2.097233333	0.437733333	1.4026	1.059966667	0.766133333333332	0.0327666666666632	0	1.13126666666666	0.157166666666664	0	0	0.768499999999994	0.257066666666666	0.250566666666667	2.6599	0.643633333333335	0.285099999999998	1.49261666666667	0.157566666666673	0.261883333333338	0.356900000000002	3.16328333333334	0.280900000000007	0.116983333333337	0.196400000000003	2.28795	0.877783333333335	0.936683333333334	3.97238333333333	3.03336666666667	0.854249999999996	2.35276666666667	0.0423999999999988	0.0143499999999988	0.0634499999999979	1.00421666666667	0.028916666666669	0.119233333333328	0.183116666666666	0.979549999999995	0.452099999999998	0.223699999999998	3.40115	0.709383333333333	0.453899999999992
144	443	1.747555556	0.610888889	1.754666667	1.956444444	0.330777778	1.208555556	0.965333333	0.799333333333333	0.0591111111111111	0	1.16511111111111	0.136555555555556	0	0	0.900777777777778	0.427444444444444	0.390111111111111	2.71277777777778	0.794777777777778	0.476666666666667	1.589	0.0315555555555556	0.109333333333333	0.201555555555556	2.96366666666667	0.142333333333333	0.0404444444444444	0.0463333333333333	2.26966666666667	0.812444444444444	0.841666666666667	3.87355555555556	3.05022222222222	0.843333333333333	2.42111111111111	0.0745555555555556	0.0894444444444444	0.173777777777778	1.05588888888889	0.132555555555556	0.261333333333333	0.226111111111111	1.00122222222222	0.549555555555556	0.286666666666667	3.44088888888889	0.696444444444444	0.553666666666667
145	444	1.52684127	0.476888889	1.555	1.723634921	0.174730159	1.092285714	0.795063492	0.813460317460319	0.0897460317460324	0	1.20233333333333	0.130492063492064	0	0	1.02363492063492	0.5564126984127	0.533936507936508	2.93790476190476	0.902111111111111	0.690365079365078	1.76014285714286	0	0.025444444444445	0.147190476190477	2.82661904761905	0.0908571428571434	0	0	2.3618253968254	0.859698412698413	0.943	3.90944444444444	3.15179365079365	0.962698412698411	2.54044444444444	0.119523809523809	0.168984126984127	0.286952380952381	1.1014126984127	0.217587301587302	0.303444444444444	0.301079365079364	0.989888888888888	0.558333333333332	0.363650793650792	3.53477777777778	0.752857142857141	0.507857142857142
146	445	1.561183333	0.54645	1.580733333	1.831233333	0.268716667	1.2321	0.886616667	0.767533333333333	0.0239833333333331	0	1.16673333333333	0.114766666666666	0	0	0.945166666666666	0.377249999999999	0.334249999999999	2.92446666666667	0.820299999999999	0.535616666666666	1.6105	0	0	0.0481166666666657	2.72986666666667	0.0425999999999996	0	0	2.32976666666667	0.824283333333333	0.978066666666666	3.90513333333333	3.18148333333333	1.01213333333333	2.58865	0.0647500000000012	0.152100000000001	0.215183333333334	1.02586666666667	0.0923166666666677	0.199850000000001	0.226400000000001	0.914266666666667	0.4255	0.244783333333333	3.39641666666667	0.746849999999999	0.422
147	446	1.749714286	0.664936508	1.733492063	2.06452381	0.378650794	1.361111111	1.004063492	0.737000000000003	0	0	1.11871428571429	0.112380952380956	0.0537777777777793	0	0.942968253968251	0.372238095238095	0.39073015873016	2.94901587301587	0.816253968253967	0.496301587301585	1.64219047619047	0.0472222222222207	0.0342380952380941	0.192015873015872	2.9271746031746	0.116063492063492	0	0.0473650793650801	2.31804761904762	0.832333333333332	0.958777777777778	3.81646031746032	3.17461904761905	0.983333333333334	2.55233333333333	0	0.0472063492063478	0.0516984126984116	0.921492063492062	0	0.0739523809523808	0.123301587301588	0.842460317460313	0.294920634920634	0.150158730158728	3.37465079365079	0.738285714285712	0.361714285714283
148	447	1.785079365	0.735111111	1.761793651	2.081301587	0.365984127	1.365111111	1.036079365	0.762126984126985	0.0231904761904766	0	1.14593650793651	0.194222222222223	0.0158730158730168	0	0.882714285714286	0.410063492063493	0.467460317460317	2.88679365079365	0.748920634920634	0.481904761904762	1.61361904761905	0.0356984126984121	0.0833650793650783	0.202365079365076	3.01563492063492	0.143317460317459	0.00419047619047631	0.0621904761904744	2.2551746031746	0.785682539682538	0.934253968253968	3.89590476190476	3.08998412698412	0.930698412698411	2.51331746031746	0	0	0.000650793650793934	0.780317460317461	0	0.0243809523809521	0.0670952380952367	0.799888888888889	0.234126984126985	0.0773174603174606	3.32007936507937	0.636857142857143	0.237190476190476
149	448	1.756142857	0.734190476	1.814952381	2.071571429	0.393714286	1.35152381	1.04952381	0.777047619047617	0.05657142857143	0	1.226	0.2152380952381	0	0	0.742857142857134	0.246142857142842	0.36947619047618	2.76290476190475	0.645571428571419	0.368428571428561	1.52109523809523	0.0270476190476182	0.0248095238095202	0.229857142857142	2.99080952380952	0.105761904761903	0.0111904761904752	0.0684761904761885	2.14814285714285	0.732666666666662	0.804333333333332	3.86661904761904	3.04585714285714	0.876571428571426	2.45619047619047	0	0	0.0140476190476193	0.744999999999993	0.00347619047619117	0.0389047619047609	0.117666666666664	0.735714285714287	0.154714285714285	0.0357619047619055	3.23414285714285	0.504904761904761	0.190619047619046
150	449	1.779761905	0.723714286	1.792	2.014857143	0.341857143	1.378238095	1.092428571	0.861571428571426	0.238333333333329	0	1.34547619047619	0.276523809523809	0.0475238095238075	0.0376190476190465	0.828999999999998	0.338095238095237	0.382666666666667	2.82733333333333	0.663619047619046	0.517190476190475	1.63680952380952	0.0530952380952379	0.0724285714285707	0.38542857142857	3.06738095238095	0.243619047619045	0.0915714285714275	0.0996666666666649	2.23104761904762	0.807666666666667	0.819428571428573	3.818	3.14080952380952	0.947333333333334	2.52438095238095	0.0175714285714281	0.0404285714285713	0.0479047619047617	0.913857142857141	0.0370952380952383	0.0948095238095246	0.215190476190476	0.75761904761905	0.258000000000001	0.0478095238095251	3.31880952380952	0.539333333333334	0.255666666666669
151	450	1.788666667	0.727333333	1.848571429	1.987619048	0.420047619	1.411952381	1.123428571	1.02714285714286	0.374571428571428	0.0292380952380923	1.45080952380952	0.401619047619047	0.13638095238095	0.184333333333332	0.65609523809524	0.234047619047621	0.159238095238096	2.69452380952381	0.597714285714289	0.406857142857146	1.51542857142858	0.239857142857143	0.241904761904764	0.622761904761907	3.21409523809524	0.449809523809525	0.20304761904762	0.34504761904762	2.252	0.707476190476187	0.746095238095239	3.658	3.08866666666667	0.821476190476188	2.45047619047619	0.0890952380952396	0.0798571428571465	0.192761904761908	1.05114285714286	0.175619047619051	0.207809523809526	0.369428571428575	0.897190476190482	0.346476190476196	0.125857142857145	3.36952380952381	0.633190476190482	0.325809523809529
152	451	1.729047619	0.61747619	1.806190476	1.951142857	0.341904762	1.352619048	1.059904762	1.08366666666667	0.248809523809521	0.0409047619047589	1.30461904761905	0.335619047619041	0.0946666666666669	0.0348095238095222	0.794619047619045	0.288476190476184	0.183047619047616	2.78633333333333	0.676476190476184	0.430761904761899	1.51323809523809	0.163238095238098	0.191380952380955	0.547523809523814	3.21938095238096	0.421285714285719	0.193095238095243	0.360285714285717	2.13171428571429	0.613476190476193	0.672333333333339	3.63238095238096	3.02433333333333	0.748952380952388	2.35357142857143	0.135476190476194	0.168142857142864	0.177904761904767	1.06180952380953	0.140380952380961	0.286476190476196	0.445904761904769	0.922523809523809	0.263904761904761	0.0213809523809521	3.37128571428572	0.575142857142859	0.252285714285712
153	452	1.848416667	0.711333333	1.79075	1.995666667	0.45125	1.429416667	1.153833333	0.900999999999998	0.0762500000000007	0	1.12233333333333	0.235333333333335	0.0225000000000002	0	0.960916666666668	0.47108333333333	0.464333333333338	2.96883333333333	0.820916666666665	0.5935	1.73791666666667	0.0274999999999992	0.00549999999999976	0.239833333333328	2.90733333333333	0.0830000000000001	0.0130833333333316	0.0444999999999982	1.96058333333333	0.65341666666667	0.651666666666671	3.60266666666667	3.04025	0.717499999999999	2.33466666666666	0.0745833333333324	0.145833333333331	0.123166666666668	0.974999999999994	0.0805833333333333	0.236416666666665	0.372000000000001	0.950249999999995	0.446999999999996	0.162499999999996	3.4355	0.611166666666661	0.394500000000002
154	453	1.700666667	0.711766667	1.7007	1.853266667	0.3666	1.388266667	1.089366667	0.645966666666664	0	0	0.987533333333328	0.187399999999994	0	0	0.782833333333333	0.361900000000004	0.395733333333336	2.76833333333334	0.669966666666664	0.421733333333338	1.6221	0	0	0.00700000000000028	2.68243333333333	0.0206999999999988	0	0	2.1685	0.881800000000004	0.887366666666671	3.80716666666667	3.27483333333334	0.880233333333338	2.5394	0.0225000000000027	0.0224333333333344	0.0623999999999982	0.896800000000001	0.0577000000000068	0.160500000000008	0.218700000000003	0.880866666666668	0.476466666666666	0.222866666666665	3.3961	0.603766666666667	0.393566666666666
155	454	1.715809524	0.657238095	1.768396825	1.954920635	0.434555556	1.469428571	1.03552381	0.515698412698409	0	0	0.975396825396822	0.0575079365079323	0	0	0.770301587301585	0.0680158730158692	0.178253968253966	2.56060317460317	0.561888888888885	0.2261746031746	1.29082539682539	0.00380952380952423	0	0.0680000000000005	2.75969841269841	0.0623015873015879	0	0.00492063492063499	2.26612698412699	0.864698412698412	0.832619047619049	3.79573015873016	3.29673015873016	0.913873015873017	2.6195873015873	0	0	0	0.807349206349207	0	0.0605873015873022	0.0656349206349207	1.01152380952381	0.551460317460317	0.254349206349204	3.36968253968254	0.66622222222222	0.449206349206347
156	455	1.949285714	0.699714286	1.85968254	2.148349206	0.551777778	1.595428571	1.119253968	0.630333333333332	0.0879523809523813	0	1.06333333333333	0.154761904761904	0	0	0.813396825396823	0.175095238095237	0.280428571428569	2.64639682539682	0.657047619047618	0.373301587301582	1.4947619047619	0.127222222222219	0.0475396825396771	0.29771428571428	2.93825396825396	0.143412698412694	0.0609365079365043	0.0867460317460258	2.13560317460317	0.697507936507937	0.63688888888889	3.6703492063492	3.10885714285714	0.79547619047619	2.42846031746032	0	0.09868253968254	0.0708571428571474	0.938317460317464	0.0779206349206368	0.226190476190479	0.200222222222228	1.07655555555555	0.436063492063492	0.264634920634916	3.31660317460317	0.680730158730158	0.386936507936504
157	456	1.806222222	0.591222222	1.707666667	1.981777778	0.343666667	1.44	1.010444444	0.735222222222222	0.0472222222222222	0	1.13666666666667	0.173333333333333	0	0	0.64	0.183666666666667	0.193555555555556	2.61966666666667	0.469	0.345888888888889	1.49822222222222	0	0.0631111111111111	0.108	2.80333333333333	0.105444444444444	0	0.00522222222222222	2.19777777777778	0.678444444444444	0.750555555555556	3.71722222222222	3.19477777777778	0.791777777777778	2.34455555555556	0.0994444444444444	0.271555555555556	0.229444444444444	0.988888888888889	0.276	0.347444444444444	0.303222222222222	1.04066666666667	0.266111111111111	0.152666666666667	3.23322222222222	0.494	0.242888888888889
158	457	1.777698413	0.683904762	1.654206349	1.945761905	0.290714286	1.378380952	1.011111111	0.623269841269843	0.0454761904761918	0.0216984126984116	1.09660317460318	0.236111111111112	0.0130634920634927	0	0.746396825396826	0.182428571428573	0.254063492063493	2.74915873015873	0.479507936507937	0.379555555555557	1.50334920634921	0	0.0615555555555553	0.15342857142857	2.89793650793651	0.0972222222222229	0.0253174603174607	0.0380476190476183	2.22604761904762	0.841301587301587	0.811174603174604	3.78974603174603	3.34442857142857	0.818317460317459	2.41277777777778	0	0.0587619047619039	0.0915238095238095	0.792047619047619	0.116253968253968	0.0937142857142877	0.0894285714285717	1.03539682539683	0.342793650793653	0.208619047619049	3.23488888888889	0.541412698412699	0.237682539682541
159	458	1.873133333	0.839066667	1.692	2.035733333	0.421466667	1.4658	1.148666667	0.689733333333332	0.210399999999999	0.1488	1.19813333333333	0.3232	0.215866666666664	0.0140666666666667	0.861066666666663	0.238066666666661	0.319466666666663	2.79766666666666	0.548599999999996	0.404333333333329	1.63973333333333	0.0808666666666635	0.227666666666662	0.425399999999994	3.0424	0.207999999999997	0.141399999999997	0.285466666666661	2.22493333333333	0.894066666666665	0.7408	3.85793333333333	3.3364	0.83813333333333	2.3822	0.0544000000000013	0.0319999999999986	0.0810666666666665	0.815133333333331	0.077666666666668	0.0756666666666664	0.172666666666664	0.962400000000002	0.345	0.142199999999998	3.24466666666667	0.532266666666665	0.117933333333331
160	459	1.92025	0.799666667	1.815	2.119416667	0.524583333	1.508	1.258666667	0.76091666666667	0.223750000000001	0.107749999999999	1.22966666666667	0.311083333333333	0.168416666666665	0.141333333333335	0.866916666666668	0.309166666666669	0.288166666666668	2.78175	0.495250000000004	0.317333333333336	1.66791666666667	0.313916666666659	0.245083333333329	0.515166666666663	3.13299999999999	0.332916666666658	0.234833333333329	0.40541666666666	2.24908333333333	0.792166666666668	0.688583333333333	3.84308333333334	3.26683333333333	0.892	2.49341666666667	0.0581666666666642	0.0292499999999984	0.0716666666666663	0.942666666666662	0.069249999999997	0.14933333333333	0.295166666666659	0.936416666666667	0.36925	0.156999999999998	3.36775	0.647249999999997	0.242333333333335
161	460	1.882	0.753533333	1.869733333	2.158266667	0.492333333	1.497433333	1.3381	0.766433333333335	0.112500000000003	0	1.17166666666667	0.18856666666667	0.0246000000000043	0	0.862466666666669	0.338599999999999	0.2827	2.851	0.565466666666664	0.358433333333333	1.7237	0.108666666666671	0.0305333333333337	0.284266666666664	2.89506666666666	0.179633333333333	0.061200000000001	0.131700000000001	2.2417	0.773199999999999	0.809633333333332	3.92626666666667	3.28503333333333	0.942733333333333	2.55943333333333	0.0215999999999986	0.0236666666666661	0.0572333333333323	0.937633333333329	0.0715333333333332	0.186133333333332	0.228299999999998	0.890666666666664	0.375499999999997	0.129299999999999	3.47113333333333	0.640266666666666	0.311066666666665
162	461	1.825666667	0.708333333	1.818333333	2.030666667	0.411	1.455333333	1.201666667	0.868666666666667	0.139666666666667	0.0123333333333333	1.28633333333333	0.22	0.0726666666666667	0.00533333333333333	0.840333333333333	0.294666666666667	0.357666666666667	2.942	0.749333333333333	0.392	1.703	0	0.00733333333333333	0.222666666666667	2.86333333333333	0.173666666666667	0	0.031	2.273	0.758333333333333	0.877	3.91166666666667	3.34033333333333	0.951	2.53933333333333	0.00533333333333333	0.009	0.037	0.910666666666667	0.0536666666666667	0.189	0.173	0.914333333333333	0.405	0.107	3.44533333333333	0.592333333333333	0.269
163	462	1.739933333	0.6169	1.720083333	1.954166667	0.41755	1.383716667	1.150133333	0.774766666666674	0.162416666666676	0.000700000000001965	1.28363333333334	0.168866666666672	0.0477833333333398	0.0155166666666762	0.751699999999999	0.262633333333332	0.373716666666669	2.90736666666666	0.722116666666664	0.370116666666667	1.59726666666667	0	0.0289500000000035	0.171933333333339	2.89288333333334	0.100949999999998	0	0.0167500000000011	2.35011666666667	0.826416666666665	0.948916666666667	3.8634	3.39001666666667	0.959450000000002	2.56458333333333	0.0117833333333312	0.0407166666666649	0.0816999999999994	0.924399999999996	0.080399999999998	0.158933333333328	0.206599999999998	1.07713333333334	0.455366666666667	0.21755	3.40231666666666	0.679599999999996	0.353349999999997
164	463	1.746904762	0.674809524	1.737714286	1.913714286	0.340428571	1.385571429	1.134952381	0.804714285714287	0.187571428571429	0	1.25633333333334	0.156476190476192	0.0149047619047634	0.025857142857143	0.687904761904762	0.169285714285716	0.252523809523811	2.72461904761905	0.511761904761906	0.335904761904763	1.49114285714286	0	0.00523809523809559	0.126285714285714	2.80509523809524	0.0109047619047624	0	0.0273333333333323	2.29742857142857	0.889190476190475	1.01142857142857	3.939	3.62338095238095	1.05490476190476	2.58219047619048	0	0.00228571428571351	0.0100476190476187	0.87195238095238	0.00590476190476153	0.0611904761904763	0.0936666666666665	1.00271428571428	0.455333333333333	0.244857142857141	3.28633333333333	0.603095238095237	0.425619047619045
165	464	1.778428571	0.808666667	1.766190476	1.981095238	0.278666667	1.450666667	1.09052381	0.824380952380953	0.161523809523807	0	1.21685714285714	0.230476190476192	0.0780476190476202	0	0.659428571428579	0.161619047619052	0.29166666666667	2.66133333333334	0.482476190476195	0.406619047619054	1.50561904761905	0.0166190476190499	0.00195238095238162	0.226476190476199	2.79961904761905	0.0723809523809591	0.00728571428571712	0.0341428571428633	2.29371428571429	0.879142857142855	0.985380952380949	3.951	3.66509523809524	0.985523809523808	2.58080952380953	0	0.00633333333333351	0.0339999999999984	0.891952380952379	0.0152857142857141	0.0593333333333328	0.13033333333333	0.989428571428567	0.404904761904757	0.184761904761903	3.25404761904761	0.515190476190471	0.375285714285711
166	465	1.7213	0.69215	1.688633333	1.884466667	0.2258	1.435866667	1.00455	0.711033333333331	0.0325000000000036	0	1.02945000000001	0.188466666666673	0.0322999999999999	0	0.724283333333328	0.205666666666658	0.294549999999994	2.66513333333332	0.532599999999992	0.382549999999991	1.45324999999999	0.106666666666665	0.0128499999999994	0.354399999999999	2.89866666666667	0.193483333333329	0.0663666666666674	0.0238166666666646	2.27311666666667	0.918249999999995	0.863683333333338	3.93600000000001	3.61343333333333	0.931750000000005	2.60756666666667	0	0	0.00971666666665848	0.774849999999993	0.000266666666662556	0.0342666666666619	0.0826833333333257	0.978916666666666	0.286850000000003	0.132783333333331	3.194	0.501866666666665	0.28705
167	466	1.884333333	0.714111111	1.822777778	1.975888889	0.400444444	1.580444444	1.140111111	0.884	0.0666666666666667	0.0291111111111111	1.07855555555556	0.339	0.154333333333333	0.110777777777778	0.938444444444444	0.306888888888889	0.343444444444444	2.88255555555556	0.730888888888889	0.543111111111111	1.60066666666667	0.145	0.0315555555555556	0.478888888888889	2.99866666666667	0.276555555555556	0.132888888888889	0.0922222222222222	2.276	0.906	0.780555555555556	3.89177777777778	3.58355555555556	0.975444444444444	2.63755555555556	0.0301111111111111	0.0314444444444444	0.147888888888889	0.961888888888889	0.0696666666666667	0.1	0.201111111111111	1.04777777777778	0.414444444444444	0.238111111111111	3.34355555555556	0.677333333333333	0.301888888888889
168	467	1.8824	0.699933333	1.879066667	1.972466667	0.426466667	1.603133333	1.095733333	0.8904	0.157066666666672	0	1.14366666666667	0.335466666666668	0.0702666666666675	0	0.988400000000003	0.331199999999999	0.4456	2.89353333333333	0.688266666666669	0.576266666666668	1.7854	0.0300666666666657	0.0170000000000006	0.359466666666664	2.86826666666667	0.1142	0.0736666666666669	0.0397999999999976	2.26753333333333	0.841866666666669	0.771000000000003	3.87986666666667	3.58553333333333	0.966333333333334	2.67226666666667	0.0302000000000012	0.111066666666671	0.143733333333338	0.950533333333339	0.0246000000000003	0.168333333333335	0.183400000000005	1.13926666666667	0.5728	0.385666666666668	3.48686666666667	0.890666666666667	0.495133333333336
169	468	1.831816667	0.650966667	1.938533333	2.022716667	0.314766667	1.654666667	1.108983333	0.730066666666668	0.130283333333334	0	1.15041666666667	0.241800000000002	0	0	1.08491666666666	0.376333333333334	0.521700000000001	2.8147	0.642916666666665	0.544016666666665	1.78383333333333	0	0	0.0888000000000007	2.68453333333334	0.0186999999999994	0.00875000000000107	0	2.30991666666667	0.848983333333331	0.852616666666664	3.93946666666667	3.50036666666667	0.967483333333333	2.7858	0	0.156733333333333	0.172633333333336	0.953366666666668	0.0757166666666675	0.251716666666667	0.186816666666669	1.0417	0.432883333333332	0.274533333333333	3.29335	0.672966666666668	0.462416666666668
170	469	1.934083333	0.741983333	1.949166667	2.122166667	0.38025	1.70455	1.288233333	0.638516666666663	0.00168333333332792	0	1.09648333333333	0.112233333333331	0	0	1.18835	0.433816666666669	0.470766666666667	2.93701666666667	0.825666666666668	0.604283333333335	1.79791666666667	0	0	0.0761333333333327	2.60816666666667	0.0614000000000002	0	0	2.3867	0.985800000000003	1.03575	4.0759	3.64923333333334	1.16803333333334	2.95075000000001	0.00683333333333291	0.220583333333334	0.227783333333334	1.01685	0.186800000000001	0.284250000000001	0.208983333333335	0.978183333333333	0.433016666666666	0.126816666666664	3.20573333333333	0.51435	0.341233333333332
171	470	1.852555556	0.703539683	1.897126984	1.994619048	0.37668254	1.452063492	1.136063492	0.718539682539685	0	0	1.04901587301587	0.0837777777777815	0	0	1.1418253968254	0.542396825396826	0.434238095238096	3.01444444444445	0.897714285714284	0.59266666666667	1.76568253968254	0	0.0221587301587318	0.299158730158731	2.75306349206349	0.144571428571429	0	0.0102063492063496	2.37522222222222	0.932507936507937	1.06455555555556	4.02247619047619	3.82338095238095	1.23560317460317	2.94177777777778	0.23069841269841	0.287317460317458	0.41855555555555	1.18271428571428	0.382174603174598	0.505999999999995	0.339142857142853	1.05485714285714	0.641317460317455	0.319476190476187	3.4084126984127	0.686809523809518	0.460174603174603
172	471	1.823857143	0.752714286	1.991714286	1.999333333	0.445333333	1.534333333	1.10252381	0.682904761904762	0	0	0.974523809523806	0	0	0	1.05471428571428	0.531095238095237	0.384904761904761	2.98780952380952	0.825904761904761	0.46580952380952	1.75652380952381	0.135571428571426	0.170380952380953	0.483666666666668	2.96538095238095	0.229095238095237	0.170952380952381	0.131571428571427	2.51966666666667	0.968952380952383	1.13609523809524	4.05595238095238	3.89014285714286	1.32995238095238	3.07104761904762	0.282190476190474	0.245952380952379	0.284571428571428	1.12471428571428	0.306809523809522	0.536952380952379	0.385857142857141	0.948380952380954	0.512285714285714	0.182476190476192	3.43923809523809	0.654428571428572	0.398619047619048
173	472	1.842733333	0.7198	1.991333333	2.023933333	0.4568	1.6508	1.219133333	0.60186666666666	0	0	0.976533333333332	0	0.0729999999999973	0	0.868799999999994	0.314799999999995	0.244933333333328	2.83593333333333	0.731599999999996	0.424999999999997	1.61293333333333	0.281199999999998	0.276866666666666	0.565466666666667	3.00293333333333	0.307133333333331	0.2348	0.243466666666667	2.47493333333333	0.928133333333334	1.07646666666666	3.90733333333333	3.84193333333333	1.21613333333333	3.0256	0.159399999999997	0.163200000000001	0.125533333333334	1.0022	0.163933333333331	0.301999999999998	0.314599999999998	0.995333333333334	0.427066666666665	0.073799999999997	3.32559999999999	0.516133333333331	0.35333333333333
174	473	2.005920635	0.739761905	2.061619048	2.182539683	0.46984127	1.778253968	1.349238095	0.502873015873016	0	0	1.05201587301587	0	0	0	0.902301587301587	0.30842857142857	0.304539682539682	2.89122222222222	0.760333333333333	0.451047619047619	1.72109523809524	0.170873015873013	0.127047619047618	0.467507936507935	2.97093650793651	0.143507936507935	0.165777777777777	0.202730158730158	2.44752380952381	0.902206349206349	0.984142857142856	3.89549206349206	3.75265079365079	1.14555555555556	2.937	0.0226349206349207	0.0673492063492065	0.136777777777778	0.902730158730159	0.0370317460317462	0.124111111111111	0.185126984126983	0.982920634920634	0.375412698412699	0.0274285714285708	3.25444444444444	0.420174603174604	0.25779365079365
175	474	2.07695	0.816316667	2.121783333	2.206033333	0.425416667	1.819283333	1.39585	0.740983333333333	0.10055	0	1.16831666666667	0.0716833333333338	0	0	0.913666666666666	0.355633333333333	0.393	2.92873333333333	0.814583333333334	0.483516666666666	1.78125	0.0633666666666664	0.12085	0.3894	2.95416666666667	0.1226	0.16865	0.18495	2.5114	1.0154	1.0039	3.97313333333333	3.85428333333333	1.17605	2.93826666666667	0	0.0758500000000004	0.0929999999999998	0.805250000000001	0.0460166666666667	0.100066666666668	0.132966666666667	0.977033333333334	0.336516666666667	0.103733333333333	3.3989	0.53005	0.222983333333333
176	475	1.99925	0.79875	1.922	2.001833333	0.363833333	1.6685	1.35275	0.751166666666669	0.096666666666667	0	1.10858333333333	0.11808333333334	0	0	1.01408333333334	0.421166666666673	0.437750000000005	2.90091666666667	0.840750000000004	0.731166666666669	1.89816666666667	0.121999999999995	0.182749999999999	0.289333333333334	2.99291666666666	0.138166666666667	0.168499999999998	0.231749999999998	2.50575	0.945166666666671	1.04366666666667	3.9495	3.88	1.16125000000001	3.03	0	0.0518333333333329	0.050583333333333	0.843416666666665	0.0350000000000007	0.0985833333333313	0.165666666666669	0.946916666666663	0.362749999999995	0.255999999999995	3.389	0.604416666666663	0.353333333333334
177	476	1.891285714	0.725571429	1.873285714	1.886047619	0.394095238	1.609380952	1.287380952	0.763095238095248	0.00166666666667451	0	1.12276190476191	0.0848095238095307	0	0	0.998619047619052	0.454190476190478	0.388428571428575	2.85461904761905	0.736285714285715	0.553000000000005	1.83766666666667	0.0523809523809591	0.0952857142857246	0.262476190476204	2.88757142857144	0.0633333333333452	0.134095238095247	0.168000000000013	2.4477619047619	0.882619047619041	0.999380952380944	3.90323809523809	3.75738095238094	1.20471428571428	3.07857142857143	0	0.038714285714283	0.081999999999997	0.839619047619036	0.00404761904761522	0.0504285714285686	0.16933333333333	0.959904761904771	0.433238095238104	0.142904761904769	3.35309523809525	0.636333333333344	0.432666666666672
178	477	1.776666667	0.679666667	1.924666667	1.862	0.382	1.586	1.23	0.713333333333333	0	0	1.13333333333333	0.0996666666666667	0	0	1.00566666666667	0.434	0.262	2.83033333333333	0.729666666666667	0.482333333333333	1.81533333333333	0.01	0.00533333333333333	0.182333333333333	2.82266666666667	0.065	0.008	0.0256666666666667	2.52	0.938	1.028	3.90766666666667	3.79766666666667	1.23233333333333	3.029	0.00666666666666667	0.0656666666666667	0.176333333333333	0.889333333333333	0	0.114333333333333	0.096	0.938333333333333	0.385333333333333	0.101	3.38533333333333	0.591333333333333	0.332
179	478	1.859301587	0.678	2.02347619	1.999571429	0.463079365	1.661777778	1.205349206	0.725158730158724	0.106952380952377	0	1.27660317460317	0.1303492063492	0.0470476190476166	0	0.921523809523812	0.332126984126983	0.246650793650797	2.87380952380952	0.651857142857145	0.532396825396829	1.83285714285715	0.0305555555555543	0.0316031746031725	0.188412698412694	2.75999999999999	0.121428571428569	0.000793650793650149	0.0425714285714254	2.48871428571428	1.00488888888889	1.07611111111111	3.91506349206349	3.83826984126984	1.23439682539682	3.11580952380952	0.0516825396825367	0.058746031746032	0.0855714285714249	0.91907936507936	0.00399999999999892	0.104063492063491	0.105777777777778	0.884222222222217	0.378206349206344	0.163904761904765	3.50714285714286	0.718126984126981	0.26052380952381
180	479	1.909761905	0.876761905	2.150825397	2.214888889	0.54031746	1.794587302	1.401571429	0.885634920634919	0.260682539682541	0.0630158730158725	1.49385714285714	0.290952380952383	0.202428571428573	0.0532222222222239	1.04438095238095	0.457253968253966	0.459682539682537	2.96892063492063	0.839857142857139	0.601476190476192	1.92449206349206	0.0672063492063496	0.147492063492058	0.349809523809522	2.974	0.234999999999998	0.10688888888889	0.11968253968254	2.535	1.04087301587302	1.12593650793651	4.03563492063492	3.89098412698413	1.28871428571429	3.23107936507936	0	0	0	0.743650793650797	0	0.00522222222222297	0.0437301587301597	1.18226984126984	0.640031746031743	0.411968253968251	3.75657142857143	0.955079365079363	0.509952380952378
181	480	1.946866667	0.838466667	2.0912	2.172	0.480666667	1.835266667	1.37	0.706133333333335	0	0	1.18876666666667	0.0636000000000012	0	0	1.0396	0.466666666666667	0.479333333333333	2.94963333333333	0.859999999999999	0.6209	1.8967	0.0602333333333329	0.256433333333332	0.499899999999999	3.08633333333333	0.254633333333332	0.153	0.187733333333332	2.60703333333333	1.1143	1.21853333333333	4.0518	3.97426666666667	1.38196666666667	3.37163333333333	0	0	0.0106000000000004	0.636733333333334	0	0	0.0481666666666665	1.1633	0.562366666666668	0.364733333333334	3.65556666666667	0.781733333333335	0.507966666666668
182	481	2.0476	0.846133333	2.214333333	2.149333333	0.536466667	1.836466667	1.4348	0.676333333333331	0	0	1.097	0.138866666666666	0	0	0.939600000000001	0.391399999999998	0.328733333333331	2.88793333333333	0.768066666666666	0.452733333333332	1.83973333333333	0.130600000000002	0.237866666666669	0.458466666666669	3.11193333333333	0.326933333333334	0.0998000000000024	0.245666666666669	2.71533333333333	1.08886666666667	1.28093333333333	4.13953333333333	4.01306666666667	1.43333333333333	3.42853333333333	0.00506666666666765	0.0352000000000031	0.060000000000004	0.799400000000002	0	0.0798000000000034	0.118933333333338	1.09413333333333	0.484400000000002	0.188733333333334	3.56246666666667	0.600666666666668	0.379866666666667
183	482	2.013666667	0.812666667	2.149333333	2.1445	0.543	1.862	1.401333333	0.753	0.0663333333333333	0	1.175	0.199	0	0	0.946166666666667	0.280166666666667	0.38	2.97016666666667	0.743166666666667	0.432166666666667	1.82183333333333	0.118	0.1355	0.382333333333333	3.01533333333333	0.272166666666667	0.0291666666666667	0.202	2.67183333333333	1.1095	1.22783333333333	4.10166666666667	4.07866666666667	1.43566666666667	3.37633333333333	0.0448333333333333	0.138333333333333	0.180833333333333	0.94	0.062	0.250333333333333	0.299333333333333	1.1725	0.632333333333333	0.324333333333333	3.73066666666667	0.8005	0.503833333333333
184	483	1.959333333	0.7508	2.116133333	2.235866667	0.593933333	1.9392	1.4378	0.824333333333335	0.0653333333333338	0	1.24593333333333	0.216733333333335	0	0	1.0398	0.292866666666668	0.479733333333335	3.11153333333333	0.809066666666667	0.469866666666668	1.85586666666667	0.0399333333333355	0.102466666666667	0.344533333333335	2.99866666666667	0.198200000000001	0.0284666666666665	0.0898	2.58666666666667	1.08453333333334	1.23713333333333	4.0608	4.07526666666667	1.46533333333333	3.3162	0.0211999999999999	0.0855999999999996	0.123400000000001	0.894066666666667	0.0265333333333327	0.223866666666667	0.250466666666666	1.2494	0.702333333333334	0.432000000000001	3.84693333333333	1.00246666666667	0.620600000000002
185	484	1.908566667	0.728833333	2.1402	2.268166667	0.589566667	1.954433333	1.466666667	0.843233333333333	0.147133333333333	0	1.283	0.227766666666666	0.0582666666666663	0	1.00046666666667	0.288933333333334	0.421166666666666	3.17126666666667	0.8048	0.423766666666667	1.8368	0.0452333333333335	0.157100000000001	0.383733333333334	3.075	0.253833333333334	0.0780000000000005	0.139	2.55296666666667	0.985	1.21156666666667	4.14523333333333	4.06236666666667	1.44916666666667	3.29486666666667	0.011766666666667	0.0307000000000006	0.0673333333333335	0.865833333333334	0	0.167733333333334	0.144100000000001	1.11336666666667	0.523799999999999	0.290166666666666	3.74533333333333	0.931866666666667	0.4863
186	485	1.885733333	0.7002	2.106466667	2.227266667	0.561133333	1.904333333	1.4328	0.828333333333334	0.1656	0	1.2866	0.210400000000001	0.0308000000000008	0	0.981199999999999	0.301333333333333	0.386933333333333	3.14046666666667	0.811666666666666	0.398066666666667	1.809	0.0356000000000005	0.144333333333334	0.348266666666667	3.03766666666667	0.235333333333334	0.0826000000000002	0.131066666666667	2.5556	0.971466666666667	1.18986666666667	4.17326666666667	4.05753333333333	1.42166666666667	3.30886666666667	0.0235333333333333	0.0438666666666665	0.0758	0.913	0.00679999999999985	0.194466666666667	0.1774	1.0394	0.442666666666665	0.207199999999999	3.70526666666666	0.871999999999998	0.419466666666665
187	486	1.861033333	0.7082	2.0619	2.168766667	0.5279	1.880166667	1.374733333	0.852966666666669	0.16886666666667	0	1.31236666666667	0.221400000000003	0.0177333333333364	0	0.960400000000001	0.334933333333334	0.410266666666668	3.10966666666667	0.8018	0.446400000000001	1.83313333333334	0.0326666666666678	0.0976000000000015	0.311700000000002	2.9721	0.174700000000001	0.0364666666666691	0.117866666666667	2.5735	0.981933333333333	1.2222	4.17996666666667	4.08283333333333	1.42623333333333	3.34583333333333	0	0.0476666666666644	0.0899999999999969	0.942599999999998	0.0232333333333323	0.218433333333333	0.18803333333333	1.00253333333333	0.417599999999999	0.1747	3.6466	0.824933333333333	0.351866666666667
188	487	1.883	0.762	2.139333333	2.176666667	0.530666667	1.936333333	1.437666667	0.871	0.148333333333333	0.0176666666666667	1.26333333333333	0.243666666666667	0.0383333333333333	0	0.985	0.346333333333333	0.485333333333333	3.226	0.798333333333333	0.501666666666667	1.913	0.00966666666666667	0.0523333333333333	0.316333333333333	3.005	0.179666666666667	0.0143333333333333	0.161	2.59666666666667	0.994333333333333	1.26733333333333	4.174	4.13566666666667	1.41866666666667	3.338	0.0756666666666667	0.137333333333333	0.195333333333333	0.984	0.0926666666666667	0.254666666666667	0.254333333333333	0.97	0.411666666666667	0.158666666666667	3.65466666666667	0.837666666666667	0.339
189	488	1.871698413	0.714968254	2.105365079	2.195619048	0.525936508	1.946968254	1.43368254	0.839253968253967	0.141444444444443	0	1.21638095238095	0.214317460317459	0.00938095238095153	0	0.994746031746033	0.281142857142857	0.437634920634921	3.21633333333333	0.770825396825397	0.451825396825397	1.83331746031746	0.00247619047619117	0.0890476190476198	0.334142857142858	3.02042857142857	0.213714285714287	0.0160476190476193	0.123714285714286	2.57798412698413	0.975761904761904	1.22592063492063	4.20446031746032	4.11814285714286	1.42963492063492	3.32088888888889	0.105047619047621	0.156619047619046	0.179460317460317	0.979666666666666	0.0601428571428568	0.24511111111111	0.276539682539682	1.01146031746032	0.394539682539681	0.178777777777776	3.71268253968254	0.855999999999999	0.347984126984127
190	489	1.92995	0.780533333	2.160283333	2.256416667	0.610033333	2.005516667	1.516266667	0.82498333333333	0.152616666666663	0	1.24791666666667	0.206183333333333	0	0	1.05535	0.341283333333337	0.478483333333335	3.20221666666667	0.816133333333335	0.488433333333337	1.85871666666667	0.0466666666666701	0.178733333333338	0.429700000000005	3.06123333333334	0.254233333333337	0.112650000000004	0.179616666666669	2.62443333333333	0.979916666666667	1.21575	4.22743333333333	4.1282	1.41308333333333	3.3566	0.0680166666666681	0.0773000000000014	0.0962333333333326	0.933633333333334	0.0145000000000004	0.205216666666666	0.185449999999999	1.02778333333333	0.389200000000001	0.169350000000001	3.73288333333333	0.821483333333332	0.3684
191	490	1.971083333	0.8365	2.2065	2.331083333	0.654333333	2.101583333	1.564666667	0.755916666666669	0.0952500000000014	0	1.18791666666667	0.136333333333336	0	0	1.09725	0.369583333333335	0.541166666666668	3.23283333333333	0.915666666666668	0.56	2.0015	0.0525833333333326	0.175749999999998	0.419666666666666	3.05583333333333	0.242083333333332	0.121416666666664	0.176833333333332	2.71858333333333	1.05041666666666	1.26091666666666	4.20841666666666	4.19841666666666	1.45741666666666	3.45258333333333	0.105833333333333	0.0977500000000011	0.12025	0.966166666666668	0.0790833333333328	0.217916666666668	0.189333333333335	1.00941666666667	0.413666666666666	0.133416666666668	3.6505	0.757916666666668	0.359000000000002
192	491	2.030766667	0.849166667	2.2531	2.387116667	0.677233333	2.175083333	1.62655	0.711	0.0143999999999998	0	1.12985	0.130316666666667	0	0	0.987916666666666	0.232433333333333	0.423383333333333	3.13968333333333	0.83385	0.509116666666667	1.9434	0.0611166666666665	0.186866666666666	0.44185	3.09678333333333	0.2841	0.0628166666666665	0.181533333333333	2.69746666666667	1.01743333333333	1.26386666666667	4.2144	4.21151666666667	1.48858333333333	3.47231666666667	0.115433333333334	0.141750000000001	0.153616666666667	1.02463333333333	0.125416666666667	0.268883333333334	0.230250000000001	1.00921666666667	0.463566666666667	0.1398	3.659	0.741883333333333	0.320883333333334
193	492	1.998333333	0.810714286	2.240190476	2.307904762	0.673333333	2.100666667	1.602714286	0.85314285714286	0.160952380952384	0	1.26676190476191	0.237904761904765	0.0244761904761921	0	0.905047619047618	0.227190476190474	0.365095238095238	3.08304761904762	0.784190476190475	0.409714285714284	1.86566666666667	0.0619047619047631	0.152904761904763	0.434857142857144	3.10742857142857	0.281380952380952	0.0428095238095241	0.178238095238096	2.68871428571428	1.01566666666666	1.28995238095238	4.25680952380952	4.24580952380952	1.51542857142857	3.51623809523809	0.0260476190476195	0.0579047619047605	0.0543809523809528	0.909333333333333	0.0473333333333332	0.169428571428572	0.146571428571428	1.04185714285714	0.486095238095237	0.190333333333333	3.7062380952381	0.813000000000001	0.332333333333334
194	493	1.955333333	0.764166667	2.226333333	2.255333333	0.6465	2.0975	1.549333333	0.865333333333333	0.203	0	1.32883333333333	0.247	0.0393333333333333	0.0261666666666667	0.945666666666667	0.3235	0.458	3.1235	0.812833333333333	0.429166666666667	1.95133333333333	0.003	0.0528333333333333	0.322333333333333	3.02016666666667	0.162333333333333	0.0136666666666667	0.0546666666666667	2.62266666666667	0.937166666666667	1.19916666666667	4.15566666666667	4.19866666666667	1.40883333333333	3.45316666666667	0.0215	0.0476666666666667	0.0971666666666667	0.917166666666667	0.0276666666666667	0.197166666666667	0.212666666666667	1.06016666666667	0.478333333333333	0.181166666666667	3.69083333333333	0.836166666666667	0.334333333333333
195	494	1.991733333	0.7968	2.192333333	2.2078	0.594266667	2.117466667	1.548266667	0.847800000000001	0.202533333333333	0	1.2966	0.252400000000001	0.0250000000000006	0	0.954000000000001	0.373533333333333	0.460866666666666	3.06526666666667	0.786133333333335	0.463333333333332	1.99053333333333	0	0.00746666666666684	0.203133333333333	2.87913333333333	0.087533333333334	0	0	2.62446666666667	0.911133333333334	1.08526666666667	4.06926666666667	4.1748	1.34186666666667	3.39586666666667	0.0380666666666656	0.0313999999999959	0.193199999999997	0.998466666666662	0.0315999999999984	0.272533333333328	0.275933333333329	1.09273333333333	0.4522	0.162933333333333	3.66573333333333	0.775800000000001	0.336599999999999
196	495	2.011111111	0.775333333	2.177555556	2.154555556	0.560444444	2.123444444	1.569666667	0.753333333333333	0.0452222222222222	0	1.17377777777778	0.186555555555556	0	0	1.00977777777778	0.476444444444444	0.524333333333333	3.07311111111111	0.792444444444445	0.536222222222222	2.03811111111111	0.00155555555555556	0.00633333333333333	0.259555555555556	2.846	0.119888888888889	0.00311111111111111	0.0168888888888889	2.76122222222222	1.11555555555556	1.20833333333333	4.14277777777778	4.303	1.49944444444444	3.54633333333333	0.0336666666666667	0.0772222222222222	0.227888888888889	0.995111111111111	0.0666666666666667	0.292777777777778	0.227888888888889	1.15711111111111	0.517888888888889	0.217444444444444	3.66033333333333	0.738888888888889	0.397
197	496	2.098833333	0.848333333	2.34475	2.280666667	0.70175	2.245083333	1.734166667	0.75666666666667	0.00575000000000475	0	1.13875	0.183250000000003	0	0	0.988916666666667	0.407000000000001	0.522166666666668	3.094	0.775583333333335	0.495666666666668	2.0925	0.0399999999999996	0.110833333333334	0.348583333333334	2.93775	0.153833333333334	0.0740833333333329	0.0730833333333312	2.83466666666667	1.2045	1.42475	4.27208333333334	4.40966666666667	1.68325	3.725	0.0491666666666605	0.148416666666663	0.168749999999996	1.05091666666666	0.0903333333333295	0.308499999999996	0.136666666666662	1.20758333333333	0.620666666666663	0.338416666666665	3.75083333333333	0.856249999999998	0.553083333333327
198	497	2.05355	0.904466667	2.448716667	2.312933333	0.714983333	2.27775	1.78795	0.940516666666663	0.231766666666661	0.00324999999999382	1.34543333333333	0.360983333333331	0.13221666666666	0.0682166666666645	1.00258333333333	0.413383333333337	0.537833333333333	3.16305	0.86476666666667	0.516033333333339	2.10903333333334	0.02628333333333	0.187650000000003	0.279883333333334	2.9768	0.227533333333332	0.0538166666666648	0.083916666666669	2.91661666666667	1.25245	1.56306666666667	4.38143333333333	4.50705	1.77606666666666	3.85288333333333	0.0119333333333345	0.157583333333325	0.144433333333329	1.04125	0.0673166666666644	0.292566666666668	0.172733333333327	1.04385	0.439583333333334	0.23711666666667	3.7269	0.759983333333332	0.423499999999995
199	498	2.111766667	0.8797	2.424666667	2.359866667	0.771433333	2.259433333	1.815866667	0.921933333333331	0.250066666666664	0.0257666666666632	1.29616666666666	0.345033333333332	0.140166666666666	0.0421666666666671	0.962933333333334	0.411399999999999	0.590999999999998	3.18596666666666	0.946899999999999	0.533133333333331	2.0918	0	0.118766666666667	0.140566666666666	2.88733333333334	0.159133333333336	0	0.0146333333333356	2.9134	1.2105	1.46703333333333	4.37126666666667	4.5482	1.7842	3.83173333333333	0	0.113366666666667	0.105666666666666	0.971966666666667	0.0224999999999964	0.216299999999999	0.258333333333328	1.00206666666667	0.380133333333335	0.181933333333334	3.63826666666667	0.773933333333336	0.372966666666669
200	499	2.097	0.840666667	2.413666667	2.362333333	0.795333333	2.262666667	1.755666667	0.750333333333333	0.143666666666667	0	1.19033333333333	0.164333333333333	0.0556666666666667	0	0.953333333333333	0.442666666666667	0.540666666666667	3.24833333333333	0.913	0.558	2.081	0.000333333333333333	0.0773333333333333	0.176	2.82866666666667	0.111333333333333	0.013	0.0413333333333333	2.93733333333333	1.21566666666667	1.48	4.35366666666667	4.65066666666667	1.89966666666667	3.92133333333333	0.0593333333333333	0.103333333333333	0.102	0.924	0.0956666666666667	0.214	0.317	1.09233333333333	0.488333333333333	0.273333333333333	3.67833333333333	0.866333333333333	0.368666666666667
201	500	2.197333333	0.923983333	2.52155	2.44715	0.822833333	2.43915	1.833483333	0.797916666666668	0.0763000000000003	0	1.2922	0.151366666666668	0	0	1.02761666666666	0.452549999999997	0.506966666666663	3.21248333333333	0.803383333333331	0.623999999999998	2.11841666666666	0	0	0.0316666666666658	2.67631666666667	0.037033333333333	0	0	2.95423333333333	1.23548333333333	1.44423333333333	4.31285	4.73576666666667	1.84563333333333	3.97648333333333	0.0144333333333338	0.0252999999999989	0.110716666666667	0.880616666666668	0.0637333333333336	0.162316666666666	0.240400000000001	1.11596666666667	0.526216666666666	0.218866666666667	3.5864	0.771349999999999	0.315116666666668
202	501	2.3802	1.020066667	2.6761	2.483466667	0.882433333	2.6114	2.0167	0.8168	0.103800000000002	0	1.2761	0.156766666666665	0	0	1.0373	0.434833333333333	0.372899999999998	3.05563333333333	0.775100000000002	0.578333333333334	2.11346666666667	0	0	0.0670666666666635	2.66743333333333	0.060766666666664	0	0	2.9399	1.23346666666667	1.45803333333334	4.21976666666667	4.70296666666667	1.81823333333333	3.9731	0	0.0086666666666661	0.145099999999997	0.930566666666664	0	0.221866666666663	0.205233333333329	1.08126666666666	0.428699999999996	0.186566666666666	3.53316666666666	0.762666666666662	0.317666666666665
203	502	2.333866667	0.972066667	2.551533333	2.378266667	0.828066667	2.508133333	1.9322	0.850999999999999	0.150266666666665	0	1.2502	0.265199999999995	0.0473333333333304	0	0.949733333333334	0.375133333333335	0.2642	3.00506666666667	0.798466666666667	0.504666666666666	2.11193333333333	0	0.00633333333333295	0.178799999999998	2.75253333333333	0.0733999999999988	0	0.000266666666665606	2.83253333333333	1.20733333333333	1.44746666666666	4.2044	4.67793333333333	1.7868	4.06926666666666	0.00120000000000015	0.0238666666666678	0.0568666666666664	0.955599999999999	0.000733333333332879	0.204733333333335	0.231800000000002	1.20593333333334	0.448333333333334	0.299800000000003	3.7072	0.806000000000002	0.441733333333334
204	503	2.097666667	0.84575	2.321083333	2.259416667	0.668083333	2.363	1.79975	0.76716666666666	0.112666666666659	0	1.15699999999999	0.226666666666659	0.00933333333332699	0	0.916833333333339	0.270000000000004	0.326083333333338	3.05525	0.691750000000005	0.513083333333339	2.11641666666667	0	0.0615833333333299	0.20325	2.833	0.0774166666666659	0	0.00591666666666607	3.02808333333333	1.40541666666666	1.65858333333333	4.42191666666666	4.87208333333333	2.00216666666666	4.31225	0.0534166666666624	0.0259166666666659	0.0133333333333341	0.878666666666667	0.0146666666666667	0.108666666666668	0.12575	1.26316666666666	0.622583333333331	0.319249999999998	3.73058333333333	0.841666666666666	0.486666666666665
205	504	2.0848	0.827966667	2.403233333	2.3139	0.683166667	2.428233333	1.863133333	0.654233333333334	0	0	1.03073333333333	0.145133333333334	0	0	0.889966666666665	0.249166666666665	0.391833333333332	3.0034	0.711199999999999	0.5245	2.0854	0	0.0364333333333335	0.1494	2.8143	0.0697333333333331	0	0.0726333333333331	3.1058	1.41216666666667	1.7341	4.5318	4.85233333333333	2.1087	4.41513333333333	0.0235666666666665	0.0211333333333329	0.0577666666666664	0.846566666666666	0	0.0807333333333322	0.134866666666667	1.2063	0.712466666666665	0.2252	3.68123333333333	0.842533333333332	0.501833333333332
206	505	2.12815873	0.889444444	2.487238095	2.28	0.676460317	2.358920635	1.881904762	0.65631746031746	0.0213174603174596	0	1.05133333333333	0.112492063492064	0	0	0.998936507936512	0.359714285714289	0.499571428571429	3.11661904761905	0.878317460317465	0.565634920634923	2.16555555555556	0	0.0165079365079373	0.101761904761904	2.66622222222222	0.0480634920634919	0	0	3.08942857142857	1.32777777777778	1.6187619047619	4.41330158730158	4.92826984126984	2.17147619047619	4.45909523809524	0.0128412698412687	0.0559365079365067	0.0839523809523794	0.885555555555554	0	0.0825396825396817	0.143126984126983	1.22660317460318	0.715539682539684	0.356555555555557	3.739	0.817142857142857	0.540825396825397
207	506	2.072416667	0.91095	2.555366667	2.288233333	0.624216667	2.289483333	1.88955	0.751149999999999	0.0609166666666675	0	1.17546666666667	0.101316666666666	0	0	1.20466666666667	0.428300000000002	0.540300000000002	3.24026666666667	0.962166666666667	0.650166666666668	2.24366666666667	0	0	0.0953666666666734	2.63278333333334	0.0249500000000002	0	0	3.01568333333333	1.259	1.56326666666667	4.17148333333333	4.90676666666667	2.11631666666667	4.34988333333333	0.00893333333333254	0.141766666666669	0.128816666666665	0.889216666666665	0.0331666666666657	0.195000000000002	0.131933333333331	1.20711666666667	0.607699999999994	0.384433333333332	3.75533333333333	0.797149999999996	0.513983333333332
208	507	2.098833333	1.0105	2.661	2.3495	0.7755	2.409	2.009	0.717	0.0456666666666667	0	1.21616666666667	0.0648333333333333	0	0	1.2335	0.481	0.539833333333333	3.31216666666667	1.00316666666667	0.750333333333333	2.28733333333333	0	0	0.167833333333333	2.68716666666667	0.0366666666666667	0	0	2.93766666666667	1.25183333333333	1.61333333333333	4.079	4.8445	2.06766666666667	4.31	0	0.0916666666666667	0.152166666666667	0.784333333333333	0.0536666666666667	0.1325	0.134	1.18783333333333	0.487166666666667	0.248333333333333	3.7005	0.733	0.420166666666667
209	508	2.212666667	0.963316667	2.659183333	2.48425	0.811066667	2.466466667	2.0929	0.763183333333328	0.0962000000000011	0	1.26743333333333	0.136316666666664	0	0	1.12516666666668	0.433866666666672	0.497850000000008	3.2378	0.967166666666676	0.692033333333337	2.26141666666667	0	0.0096833333333337	0.206883333333337	2.69393333333334	0.0447666666666655	0.00136666666666939	0	2.94263333333333	1.26976666666666	1.65308333333332	4.19488333333332	4.88173333333333	2.20466666666666	4.46361666666666	0	0.00888333333333741	0.101633333333341	0.688583333333338	0	0.0234666666666689	0.0749500000000049	1.21983333333333	0.606233333333328	0.266449999999999	3.75094999999999	0.812433333333329	0.434633333333333
210	509	2.194133333	0.9088	2.6776	2.512066667	0.798533333	2.483266667	2.1072	1.0328	0.252933333333331	0.0819999999999952	1.333	0.352999999999996	0.123399999999995	0.0980666666666658	1.06746666666667	0.391400000000002	0.529533333333333	3.32133333333333	0.999533333333333	0.6228	2.25873333333333	0	0.0309333333333317	0.190599999999999	2.7872	0.0754666666666673	0	0	3.05133333333333	1.39006666666666	1.8386	4.43606666666667	5.04146666666667	2.4454	4.7028	0	0	0.0758000000000009	0.832666666666666	0.0321333333333317	0.0372666666666663	0.0654666666666675	1.17726666666667	0.592666666666667	0.208	3.75113333333334	0.757533333333336	0.351866666666668
211	510	2.100555556	0.934444444	2.662333333	2.414444444	0.861111111	2.585111111	1.996444444	1.01255555555556	0.184777777777778	0.0963333333333333	1.32077777777778	0.332333333333333	0.133111111111111	0.0773333333333333	1.03188888888889	0.352555555555556	0.508666666666667	3.37933333333333	0.869777777777778	0.614555555555556	2.22266666666667	0.0384444444444444	0.047	0.260555555555556	2.86555555555556	0.159222222222222	0.00644444444444444	0.0371111111111111	3.209	1.536	1.93444444444444	4.54866666666667	5.18877777777778	2.59333333333333	4.78366666666667	0	0	0.0944444444444444	0.882444444444444	0	0.0213333333333333	0.0664444444444444	1.09211111111111	0.498111111111111	0.169777777777778	3.73155555555556	0.727777777777778	0.267111111111111
212	511	2.174857143	0.998809524	2.600190476	2.410904762	0.867666667	2.65452381	1.997571429	0.908571428571427	0.106809523809522	0	1.29009523809524	0.248857142857142	0.0509047619047604	0.015476190476189	0.953761904761905	0.372238095238094	0.407142857142857	3.28557142857143	0.786142857142857	0.600285714285714	2.24847619047619	0.0921428571428552	0.130095238095237	0.358857142857142	2.97647619047619	0.178619047619046	0.105142857142855	0.0961428571428559	3.21928571428572	1.59133333333333	1.87038095238095	4.49757142857143	5.17557142857143	2.56233333333333	4.82380952380952	0	0.0097619047619045	0.0569047619047622	0.850619047619048	0	0.055809523809524	0.0610952380952385	1.08542857142857	0.525666666666668	0.22509523809524	3.75604761904762	0.70066666666667	0.352666666666669
213	512	2.250365079	0.964238095	2.620904762	2.45052381	0.849142857	2.664650794	2.095984127	0.865301587301589	0.0915714285714319	0	1.28474603174603	0.230047619047623	0.0178730158730156	0	1.04987301587302	0.407031746031746	0.500015873015873	3.32163492063492	0.879063492063493	0.623587301587302	2.32834920634921	0.00263492063491922	0.0809047619047571	0.296666666666664	2.99980952380952	0.110396825396823	0.0759523809523769	0.0455079365079354	3.10425396825396	1.44882539682539	1.79428571428571	4.40030158730158	5.11288888888888	2.50760317460317	4.74555555555555	0.0632539682539677	0.0543809523809559	0.146587301587305	0.900857142857146	0.0801269841269871	0.231873015873023	0.278761904761908	1.22084126984127	0.596238095238093	0.321904761904758	3.84515873015873	0.785428571428566	0.465936507936503
214	513	2.222730159	0.912428571	2.664444444	2.466603175	0.818349206	2.61452381	2.143174603	0.841380952380955	0.132460317460321	0	1.29519047619048	0.262222222222226	0.0194444444444464	0	1.08995238095237	0.365634920634917	0.55120634920635	3.2657619047619	0.903539682539681	0.625587301587299	2.334	0	0.0353174603174623	0.199666666666667	2.91122222222223	0.0935396825396826	0.000158730158730434	0.0672698412698427	2.9357619047619	1.27595238095237	1.70044444444444	4.1509365079365	5.01087301587301	2.37419047619047	4.66219047619047	0.0399047619047609	0.132539682539685	0.238523809523809	0.917095238095235	0.232952380952381	0.328761904761906	0.35774603174603	1.15601587301587	0.570761904761901	0.279269841269836	3.78898412698413	0.823301587301583	0.427285714285711
215	514	2.242238095	0.924666667	2.77647619	2.394333333	0.85952381	2.641047619	2.197285714	0.807571428571426	0.0603809523809509	0	1.14619047619047	0.122428571428569	0	0	1.16466666666666	0.396619047619045	0.582809523809525	3.29833333333333	0.928809523809524	0.644000000000001	2.38828571428571	0	0	0.119095238095235	2.80071428571429	0.0577619047619052	0	0.0138571428571424	3.05409523809523	1.37909523809524	1.829	4.20766666666666	5.08438095238095	2.46623809523809	4.87152380952381	0.0189999999999993	0.0830952380952399	0.122095238095239	0.875380952380955	0.0970000000000011	0.186428571428575	0.111190476190478	1.1674761904762	0.556619047619052	0.297190476190479	3.79804761904762	0.812904761904764	0.428476190476192
216	515	2.2064	0.874333333	2.725766667	2.358466667	0.8194	2.703366667	2.144166667	0.926399999999997	0.0274999999999954	0	1.1355	0.124233333333331	0.00673333333333102	0	1.2025	0.482133333333334	0.602133333333337	3.31446666666667	0.960033333333335	0.649033333333337	2.46046666666667	0	0	0.214499999999999	2.7998	0.0532000000000003	0.0102333333333332	0.0248333333333327	3.29503333333333	1.53526666666666	2.03126666666666	4.4708	5.35076666666667	2.74523333333333	5.03946666666666	0.0394000000000009	0.110666666666666	0.103766666666665	0.881866666666666	0.0865000000000009	0.172966666666668	0.151366666666666	1.23503333333333	0.599366666666663	0.352333333333331	3.79369999999999	0.844133333333334	0.577966666666666
217	516	2.296083333	0.925916667	2.755666667	2.409416667	0.80525	2.759866667	2.186233333	0.941966666666666	0.0979833333333319	0	1.21071666666667	0.225399999999998	0.1235	0	1.10148333333333	0.552550000000001	0.630250000000001	3.35131666666667	0.963316666666666	0.556083333333331	2.49106666666667	0.00229999999999852	0.00401666666666589	0.273899999999995	2.83541666666666	0.0689333333333323	0	0.0246333333333334	3.34166666666666	1.56471666666666	2.10061666666666	4.55441666666666	5.36739999999999	2.87336666666666	5.14459999999999	0	0.0823833333333321	0.188866666666664	0.933416666666665	0.060116666666665	0.180899999999999	0.232649999999999	1.20855	0.659783333333334	0.421483333333334	3.90445	0.910566666666667	0.648583333333334
218	517	2.403	1.080666667	2.865666667	2.501	0.929666667	2.838333333	2.394	0.782	0.0533333333333333	0	1.17533333333333	0.155	0.006	0	1.07	0.456	0.508	3.29933333333333	0.862	0.606666666666667	2.416	0.00733333333333333	0.07	0.422666666666667	2.956	0.148666666666667	0.0256666666666667	0.0963333333333333	3.319	1.59166666666667	2.177	4.564	5.408	2.90466666666667	5.269	0.0276666666666667	0.118666666666667	0.298333333333333	1.01033333333333	0.0923333333333333	0.272333333333333	0.257	1.27466666666667	0.657	0.436666666666667	3.962	0.882333333333333	0.583333333333333
219	518	2.327066667	0.98395	2.779516667	2.4905	0.94615	2.782516667	2.318083333	0.830116666666666	0.103249999999999	0	1.24223333333333	0.216399999999999	0.0406333333333296	0	1.16103333333333	0.514149999999997	0.605099999999999	3.40523333333333	0.985449999999999	0.713633333333332	2.45345	0.0548999999999997	0.0515666666666656	0.387166666666665	3.00553333333333	0.105433333333332	0.0203166666666652	0.116116666666666	3.26886666666667	1.58171666666667	2.23481666666666	4.58946666666666	5.40346666666667	2.90176666666666	5.25878333333333	0	0.035283333333333	0.0854666666666665	0.873566666666667	0.0220000000000004	0.137300000000002	0.110933333333333	1.20111666666666	0.540216666666663	0.332049999999995	3.87688333333333	0.801466666666663	0.475116666666664
220	519	2.23652381	0.916761905	2.805666667	2.49168254	0.91931746	2.793746032	2.271396825	0.902015873015876	0.170158730158735	0	1.29214285714286	0.283428571428576	0.0479206349206361	0	1.17961904761905	0.423555555555555	0.586793650793651	3.39257142857143	1.03907936507937	0.747666666666668	2.46788888888889	0	0.0724920634920633	0.302746031746034	2.99063492063492	0.152269841269842	0.02815873015873	0.00728571428571398	3.25814285714286	1.55950793650794	2.23714285714286	4.55465079365079	5.44203174603175	2.99050793650794	5.28419047619048	0.0169206349206397	0.0786190476190524	0.103698412698421	0.962269841269849	0.0587460317460407	0.208920634920644	0.215650793650803	1.25293650793651	0.608920634920636	0.380968253968253	3.90390476190476	0.928333333333334	0.428571428571427
221	520	2.216066667	0.936133333	2.882566667	2.5026	0.9793	2.857333333	2.320933333	0.858200000000002	0.156600000000002	0	1.2317	0.275033333333334	0	0	1.167	0.284066666666664	0.520633333333333	3.39133333333333	0.951133333333332	0.625499999999998	2.45873333333333	0	0.106166666666667	0.301566666666667	2.96396666666667	0.147966666666668	0.0306666666666672	0.00463333333333392	3.3153	1.6625	2.29076666666667	4.54753333333333	5.47806666666667	3.03766666666667	5.3757	0.0922333333333309	0.132433333333333	0.230433333333332	1.035	0.165866666666664	0.300199999999999	0.304699999999999	1.28386666666667	0.6493	0.418166666666669	3.91453333333333	1.02273333333334	0.523166666666668
222	521	2.17885	0.937833333	2.781066667	2.427816667	0.976633333	2.89745	2.2808	0.861650000000002	0.219450000000004	0	1.23966666666667	0.278583333333336	0.0325833333333366	0	1.17733333333333	0.366533333333336	0.553983333333333	3.39346666666667	0.986816666666667	0.634583333333332	2.53305	0.0224499999999997	0.0512333333333294	0.232849999999993	2.8872	0.096366666666664	0.0250166666666653	0.0129499999999995	3.31751666666667	1.67508333333333	2.41723333333333	4.59658333333333	5.55086666666667	3.10605	5.521	0.0852166666666612	0.135133333333331	0.234149999999997	1.05048333333333	0.152999999999997	0.269149999999997	0.296099999999998	1.24038333333333	0.617333333333332	0.3627	3.83455	0.949549999999999	0.56761666666667
223	522	2.279066667	1.001866667	2.845	2.452066667	0.9656	3.052133333	2.377333333	0.949999999999995	0.298799999999991	0.051399999999993	1.29839999999999	0.294066666666659	0.105733333333329	0	1.14333333333334	0.493866666666668	0.584000000000006	3.29146666666667	0.974200000000006	0.576400000000009	2.58193333333334	0	0.0067333333333333	0.124933333333336	2.85266666666667	0.0484000000000001	0.00900000000000095	0	3.355	1.74726666666666	2.47433333333333	4.72846666666667	5.66113333333333	3.19873333333333	5.56713333333334	0	0.138200000000006	0.213333333333336	0.970599999999998	0.00546666666666621	0.220666666666671	0.199600000000006	1.19899999999999	0.552133333333322	0.308399999999988	3.77713333333332	0.877799999999984	0.515066666666655
224	523	2.412733333	0.973866667	2.9922	2.529733333	1.0382	3.131133333	2.461866667	0.776733333333327	0.0733333333333294	0	1.15413333333333	0.196933333333332	0	0	1.12153333333333	0.437733333333326	0.463933333333331	3.2152	0.847666666666657	0.567999999999995	2.55073333333333	0	0	0.0292000000000061	2.77886666666667	0.0419333333333336	0	0	3.39586666666667	1.75233333333334	2.46806666666667	4.67233333333333	5.65413333333334	3.10933333333333	5.553	0.0431333333333388	0.138866666666669	0.290066666666671	0.915266666666669	0.0661333333333395	0.247266666666672	0.260266666666674	1.33293333333334	0.651200000000005	0.394266666666665	3.92546666666667	0.961533333333336	0.58206666666667
225	524	2.328166667	0.9155	2.903	2.484083333	0.950916667	2.931833333	2.477666667	0.635249999999999	0	0	1.00758333333333	0.0658333333333366	0	0	1.22833333333333	0.480666666666661	0.62808333333333	3.32016666666667	1.02116666666666	0.779833333333333	2.63291666666666	0	0	0.16183333333334	2.7775	0.0848333333333403	0	0	3.48050000000001	1.74850000000001	2.53375000000001	4.66025	5.68525	3.26533333333334	5.63283333333334	0.0610833333333314	0.0504166666666621	0.187083333333328	0.872083333333332	0.132749999999998	0.209749999999992	0.261833333333328	1.33816666666666	0.753500000000001	0.427750000000002	3.95741666666667	0.983583333333338	0.66741666666667
226	525	2.320833333	0.969583333	2.921666667	2.5315	0.955916667	3.023333333	2.49575	0.692583333333339	0.0624166666666744	0	1.10058333333334	0.148500000000011	0	0	1.19875	0.477333333333339	0.678000000000007	3.46883333333334	1.12091666666668	0.740333333333336	2.63891666666667	0.029583333333337	0.0302500000000082	0.389166666666674	2.95316666666668	0.196500000000004	0.0499166666666752	0.0411666666666696	3.47791666666667	1.84216666666667	2.67616666666666	4.72775	5.76725	3.50516666666667	5.73099999999999	0.145666666666662	0.079916666666662	0.195749999999995	0.978666666666667	0.172249999999996	0.278749999999998	0.327749999999991	1.28691666666666	0.698833333333329	0.404000000000002	3.98541666666667	0.949416666666661	0.663416666666665
227	526	2.201466667	0.9196	2.924433333	2.481266667	0.968533333	3.108	2.4357	0.924033333333336	0.186866666666669	0	1.32016666666667	0.297166666666668	0.115233333333337	0	1.22936666666667	0.424633333333338	0.675066666666668	3.55500000000001	1.12623333333334	0.727933333333338	2.6627	0.0247333333333297	0.0777999999999939	0.352666666666659	3.00146666666667	0.181499999999997	0.0261666666666613	0.0948333333333302	3.32986666666667	1.73583333333333	2.57676666666667	4.60003333333334	5.64386666666667	3.38176666666667	5.664	0.0698666666666677	0.0647666666666689	0.136133333333332	1.0386	0.0985000000000014	0.237966666666668	0.224399999999992	1.26213333333333	0.663499999999996	0.454566666666664	4.02473333333333	0.986366666666661	0.641399999999994
228	527	2.199333333	0.955633333	2.9694	2.534633333	1.0439	3.170966667	2.524366667	1.0135	0.244899999999998	0.029733333333332	1.41253333333334	0.402233333333341	0.176100000000005	0.0804000000000049	1.2516	0.42673333333333	0.625599999999994	3.60986666666666	1.07466666666666	0.734733333333327	2.68056666666666	0.0157333333333337	0.0148000000000024	0.280666666666668	2.99830000000001	0.10796666666667	0.00870000000000187	0.0305666666666724	3.35253333333334	1.716	2.60630000000001	4.66223333333334	5.71943333333334	3.44160000000001	5.74396666666667	0.0030666666666653	0.0371666666666664	0.0966333333333343	0.979000000000006	0.0347666666666717	0.207633333333337	0.169666666666671	1.35643333333334	0.725266666666672	0.509233333333337	4.11326666666668	1.02563333333334	0.632933333333336
229	528	2.213516667	0.890533333	3.030733333	2.528166667	1.073516667	3.2122	2.627833333	0.975066666666673	0.2119	0	1.32065000000001	0.371133333333337	0.100866666666672	0.0370000000000023	1.23048333333334	0.44235	0.617833333333334	3.67245	1.09755	0.716250000000004	2.66888333333333	0.00651666666666854	0.0662666666666728	0.305016666666676	3.03251666666667	0.141750000000001	0.00315000000000267	0.0884000000000086	3.37471666666666	1.70725	2.67183333333333	4.77051666666666	5.81259999999999	3.57026666666666	5.81924999999999	0.038349999999999	0.0615833333333291	0.178149999999999	0.993133333333338	0.0934833333333326	0.276616666666667	0.234799999999999	1.2791	0.640399999999995	0.3467	4.0012	0.995616666666662	0.526983333333331
230	529	2.224366667	0.883916667	3.057666667	2.551816667	1.0564	3.192733333	2.620366667	0.999850000000002	0.278116666666667	0.00643333333333436	1.38438333333333	0.396566666666666	0.147083333333333	0.0568833333333333	1.25131666666667	0.415066666666668	0.628950000000003	3.67855	1.15713333333333	0.7408	2.62676666666667	0.00673333333333402	0.130983333333332	0.351533333333332	3.08583333333333	0.197766666666664	0.0215500000000011	0.0753333333333345	3.38378333333333	1.72461666666667	2.7114	4.8171	5.85006666666667	3.6558	5.85	0.0274333333333321	0.0618166666666648	0.1872	0.995	0.0634500000000012	0.267266666666667	0.2301	1.23148333333334	0.557583333333336	0.342716666666668	3.99965	1.01958333333333	0.494716666666671
231	530	2.2292	0.931066667	3.0948	2.574066667	1.0672	3.23	2.646133333	0.972800000000001	0.302733333333331	0.00979999999999909	1.38633333333333	0.369666666666665	0.154133333333333	0.0538666666666668	1.30353333333333	0.390466666666667	0.622733333333335	3.69246666666667	1.1976	0.769733333333335	2.66113333333333	0	0.126866666666666	0.395399999999999	3.07173333333333	0.215333333333334	0.0159999999999994	0.055733333333334	3.38453333333333	1.7388	2.73873333333333	4.8132	5.84266666666667	3.68	5.89	0.0221333333333328	0.102799999999998	0.155333333333333	0.976533333333334	0.0136666666666674	0.205533333333334	0.180533333333334	1.2202	0.5484	0.372333333333332	4.02206666666667	1.0042	0.479200000000001
232	531	2.232666667	0.928466667	3.142466667	2.544133333	1.0882	3.293	2.6984	0.972066666666668	0.339666666666668	0.00766666666666856	1.38766666666667	0.380266666666667	0.132933333333335	0.0674666666666661	1.262	0.384800000000003	0.554800000000003	3.60426666666667	1.1228	0.70946666666667	2.68473333333333	0.0109333333333319	0.122133333333334	0.4236	3.01766666666667	0.181266666666668	0.0205999999999995	0.0690666666666626	3.416	1.76253333333333	2.79933333333333	4.80013333333333	5.84953333333333	3.72406666666666	5.9516	0.0282666666666662	0.107599999999997	0.178399999999997	1.0064	0.0307999999999966	0.210133333333331	0.183466666666665	1.2196	0.601199999999997	0.423533333333332	4.03833333333333	0.972066666666667	0.497866666666665
233	532	2.2214	0.914466667	3.1736	2.482666667	1.0636	3.304466667	2.652533333	0.951266666666662	0.355133333333329	0.0321333333333301	1.4296	0.391066666666663	0.0893333333333297	0.0349333333333291	1.16113333333334	0.363466666666669	0.574600000000003	3.51566666666667	1.06673333333334	0.67393333333334	2.67906666666667	0.012666666666667	0.153533333333336	0.417200000000004	2.9862	0.193266666666667	0.0477333333333333	0.165133333333335	3.44873333333333	1.8278	2.82986666666667	4.81933333333334	5.887	3.79353333333333	6.00073333333333	0.0736666666666707	0.104933333333332	0.216266666666668	1.03653333333334	0.0662000000000003	0.241266666666665	0.237666666666665	1.2444	0.63266666666666	0.448533333333331	4.05233333333333	0.959866666666667	0.520866666666665
234	533	2.216466667	0.885466667	3.1774	2.4882	1.088933333	3.320533333	2.679666667	0.8886	0.244400000000002	0	1.32313333333333	0.339000000000001	0.0428666666666672	0	1.28266666666666	0.469066666666662	0.663666666666662	3.60313333333333	1.16359999999999	0.745933333333327	2.80179999999999	0	0.176200000000003	0.362400000000005	3.04333333333333	0.230600000000003	0.0758000000000023	0.176600000000003	3.4704	1.80866666666667	2.84353333333333	4.79533333333334	5.94486666666667	3.8468	6.05686666666667	0.0725999999999991	0.111866666666666	0.218533333333335	1.071	0.107733333333334	0.307466666666666	0.261266666666665	1.31806666666667	0.692933333333334	0.512733333333336	4.14913333333333	1.09526666666667	0.562999999999999
235	534	2.264583333	0.901433333	3.2271	2.5753	1.12195	3.371633333	2.74995	0.900033333333331	0.227899999999998	0	1.28646666666667	0.300133333333332	0.045299999999997	0.00129999999999776	1.4117	0.550516666666667	0.709350000000002	3.6961	1.22516666666667	0.808583333333333	2.91181666666667	0	0.0857166666666679	0.2789	2.97916666666667	0.146516666666668	0	0.0452166666666666	3.46821666666667	1.78273333333333	2.89166666666667	4.80103333333333	5.99091666666667	3.91463333333333	6.09755	0.0220333333333333	0.0871666666666661	0.1968	1.00456666666667	0.041566666666666	0.270933333333333	0.254416666666666	1.30221666666667	0.669983333333331	0.486616666666665	4.14523333333333	1.09175	0.535349999999999
236	535	2.2678	0.92555	3.228333333	2.562283333	1.1313	3.436833333	2.811166667	0.966499999999998	0.274133333333332	0.00323333333333117	1.37288333333333	0.315066666666664	0.0903499999999975	0.0706833333333309	1.41978333333333	0.526499999999999	0.695166666666666	3.6998	1.23213333333333	0.841099999999999	2.92256666666667	0	0.0714000000000007	0.299433333333332	2.93663333333333	0.150916666666667	0	0.02085	3.54875	1.85401666666667	3.00356666666667	4.88346666666667	6.09366666666667	4.03663333333333	6.16713333333333	0.0156500000000017	0.0467333333333344	0.12066666666667	0.903883333333337	0.0177666666666684	0.199216666666669	0.196966666666669	1.35466666666667	0.772799999999998	0.51675	4.18311666666667	1.11888333333333	0.629683333333332
237	536	2.3459	0.94	3.25635	2.54205	1.149316667	3.4976	2.888533333	1.02868333333333	0.320849999999997	0.00648333333333184	1.38975	0.396166666666662	0.159599999999998	0.078883333333331	1.37153333333334	0.497550000000001	0.693916666666667	3.65051666666667	1.18171666666667	0.853383333333334	2.93455	0	0.0310166666666665	0.310966666666667	2.96678333333333	0.115550000000001	0	0.0239333333333334	3.67968333333333	1.9804	3.13021666666667	4.95413333333333	6.1771	4.18253333333333	6.28838333333333	0.00188333333333366	0.0351666666666672	0.115450000000001	0.872916666666667	0.022783333333333	0.166316666666668	0.185966666666668	1.39773333333333	0.796049999999997	0.524766666666663	4.15266666666666	1.10615	0.67748333333333
238	537	2.448616667	0.995033333	3.355433333	2.602566667	1.263166667	3.6055	2.99995	0.940133333333335	0.253483333333335	0	1.29913333333334	0.375550000000003	0.0730166666666668	0.0214000000000014	1.37956666666667	0.454200000000001	0.727850000000001	3.63896666666667	1.15298333333333	0.898183333333332	2.98705	0.00306666666666659	0.0831000000000006	0.332866666666665	3.06451666666667	0.109616666666667	0	0.0321833333333326	3.60541666666667	1.93545	3.1231	4.94953333333334	6.15496666666667	4.19876666666667	6.27846666666667	0	0.0134833333333337	0.150433333333334	0.921733333333334	0.0488666666666672	0.187266666666667	0.179383333333334	1.34053333333333	0.719333333333334	0.501166666666666	4.11321666666667	0.986666666666666	0.639433333333333
239	538	2.416566667	1.011616667	3.4063	2.586033333	1.3323	3.639166667	3.052183333	0.899516666666664	0.248599999999998	0	1.26786666666667	0.322099999999999	0.00958333333333248	0	1.4213	0.48981666666667	0.697433333333337	3.6287	1.18803333333334	0.894650000000002	3.00808333333334	0.0228333333333331	0.160150000000002	0.361366666666666	3.10143333333334	0.1345	0.0226166666666669	0.109816666666667	3.57766666666667	1.9311	3.17418333333333	4.98591666666667	6.17146666666667	4.22445	6.33493333333333	0.00149999999999981	0.0232666666666664	0.15725	0.9408	0.0332499999999988	0.242716666666666	0.229983333333334	1.369	0.723566666666667	0.514100000000001	4.17856666666667	0.963883333333335	0.621583333333335
240	539	2.425416667	1.1143	3.4772	2.603	1.2891	3.609583333	3.123566667	0.914299999999999	0.26048333333333	0	1.28096666666666	0.2843	0	0	1.38983333333334	0.582350000000002	0.738683333333333	3.61046666666667	1.20298333333333	0.950733333333336	3.02561666666667	0	0.0240500000000016	0.252483333333338	2.90218333333334	0.092250000000001	0	0.0324166666666694	3.69136666666666	2.04861666666666	3.33685	5.04253333333333	6.32103333333333	4.37473333333333	6.52615	0.0275833333333363	0.0659666666666678	0.216383333333336	0.954816666666669	0.0296333333333356	0.325533333333335	0.319733333333334	1.3123	0.634816666666666	0.444416666666669	4.07975	0.940433333333333	0.5842
241	540	2.331266667	1.069933333	3.442516667	2.527183333	1.161	3.564166667	3.102433333	1.07295	0.346483333333336	0.0438000000000025	1.45206666666667	0.441450000000003	0.138033333333336	0.0899666666666694	1.3098	0.542216666666668	0.721649999999999	3.54515	1.16641666666667	0.896466666666667	2.92963333333333	0	0.00455000000000032	0.254133333333334	2.9468	0.126233333333332	0.0230333333333337	0.034	3.62638333333333	1.90876666666667	3.21348333333333	4.82725	6.24443333333334	4.29813333333333	6.43571666666667	0.0448166666666686	0.0912166666666666	0.319633333333334	0.980633333333334	0.0759000000000024	0.331316666666669	0.342000000000003	1.30076666666667	0.67855	0.545783333333334	4.13151666666667	0.962183333333336	0.628933333333335
242	541	2.344216667	1.039516667	3.48095	2.6179	1.219983333	3.69955	3.145833333	1.07268333333333	0.34211666666667	0.0180833333333353	1.37663333333333	0.466316666666667	0.142266666666668	0.0995000000000017	1.43453333333333	0.555900000000002	0.816916666666667	3.73868333333333	1.30508333333333	0.929183333333334	2.9998	0	0.117233333333332	0.332133333333332	3.11995	0.166683333333332	0.018833333333332	0.0398499999999981	3.60901666666667	1.90348333333334	3.17211666666667	4.95058333333334	6.25688333333334	4.40596666666667	6.40801666666667	0.0181666666666669	0.09115	0.241599999999998	0.943933333333331	0.00761666666666616	0.222533333333332	0.1998	1.28365	0.692499999999999	0.517516666666667	4.16448333333333	1.04826666666667	0.582583333333334
243	542	2.338633333	1.0137	3.557533333	2.707783333	1.31265	3.808233333	3.2164	0.966733333333337	0.261516666666669	0	1.27961666666667	0.372816666666669	0.0580333333333359	0.00680000000000364	1.46083333333333	0.588483333333335	0.8623	3.85293333333333	1.3482	1.01858333333333	3.1294	0.0157999999999987	0.173333333333333	0.439266666666667	3.19525	0.249549999999999	0.0586666666666667	0.116916666666666	3.62373333333333	1.93021666666667	3.26253333333333	5.02321666666666	6.32498333333333	4.49976666666667	6.49008333333333	0.00351666666666627	0.0863166666666669	0.226716666666666	0.954883333333333	0.0355166666666666	0.192900000000001	0.158416666666668	1.28891666666667	0.666250000000001	0.530716666666668	4.16803333333334	1.06158333333333	0.549733333333335
244	543	2.359516667	0.982633333	3.574866667	2.709816667	1.311033333	3.863866667	3.25825	0.928283333333333	0.228450000000001	0	1.26478333333333	0.314216666666668	0.0614166666666671	0	1.39836666666667	0.539433333333333	0.830433333333332	3.8152	1.3399	0.992649999999999	3.1419	0.0482333333333331	0.158283333333334	0.435966666666667	3.14001666666667	0.252466666666667	0.0745666666666668	0.1684	3.64511666666667	1.98158333333333	3.33863333333333	4.99688333333333	6.3363	4.58638333333333	6.54596666666667	0.00453333333333424	0.0513833333333327	0.269716666666666	0.976883333333333	0.0408500000000007	0.199116666666667	0.15735	1.32616666666667	0.718499999999999	0.583283333333332	4.20973333333333	1.07046666666667	0.582349999999999
245	544	2.41545	0.977116667	3.636816667	2.664816667	1.341016667	3.96785	3.352866667	0.9466	0.238666666666666	0	1.27318333333333	0.319500000000001	0.0479500000000002	0	1.42253333333333	0.560366666666665	0.819866666666666	3.84	1.3827	0.985199999999999	3.22963333333333	0.00613333333333546	0.0601333333333343	0.376366666666669	3.05223333333333	0.185616666666668	0.0557000000000015	0.128016666666668	3.62076666666667	1.96775	3.35371666666667	4.92216666666667	6.28731666666667	4.61998333333333	6.47666666666667	0.0127666666666666	0.0712333333333323	0.343133333333333	1.0194	0.0256999999999996	0.231716666666664	0.201983333333333	1.28415	0.750516666666666	0.53006666666667	4.17271666666667	1.02903333333333	0.559650000000001
246	545	2.399416667	1.044183333	3.718483333	2.690433333	1.392783333	4.11215	3.443533333	0.958266666666667	0.235049999999999	0	1.2955	0.306516666666665	0.0314999999999994	0	1.42071666666667	0.568716666666669	0.842683333333334	3.84096666666667	1.35901666666667	0.991466666666667	3.30805	0	0.0712666666666664	0.299483333333331	3.05313333333333	0.184416666666666	0.0398833333333333	0.121666666666665	3.62825	1.96893333333333	3.3886	4.91241666666666	6.30425	4.68683333333333	6.49421666666666	0.00406666666666659	0.0922333333333334	0.39055	1.0336	0.0314333333333328	0.250983333333333	0.2382	1.16003333333333	0.615383333333333	0.413149999999999	4.00803333333333	0.88445	0.445316666666666
247	546	2.32254386	1.051403509	3.663929825	2.733666667	1.398385965	4.112473684	3.452175439	0.902122807017544	0.222649122807024	0	1.27040350877193	0.313754385964915	0.0449473684210557	0	1.32168421052632	0.551771929824562	0.777228070175438	3.77878947368421	1.31884210526316	0.961017543859648	3.25933333333333	0	0.0489298245614014	0.319666666666664	3.05645614035087	0.175491228070173	0.00143859649122794	0.111473684210524	3.70228070175438	2.06628070175438	3.48749122807018	5.00040350877193	6.42156140350877	4.81566666666666	6.59519298245614	0.0197894736842096	0.167298245614035	0.408543859649124	1.0531403508772	0.094	0.269035087719296	0.313192982456142	1.20905263157895	0.617807017543858	0.477807017543858	4.04419298245614	0.853175438596491	0.467473684210526
248	547	2.335133333	1.059066667	3.619333333	2.702933333	1.3706	4.0578	3.507866667	0.9918	0.32673333333333	0.0617333333333281	1.3048	0.412133333333329	0.136999999999999	0.0222666666666577	1.39373333333334	0.605133333333341	0.762400000000006	3.83553333333334	1.35986666666667	1.02873333333334	3.30120000000001	0	0.0482666666666683	0.384333333333334	3.11213333333334	0.165066666666673	0.00513333333333299	0.104400000000004	3.8418	2.184	3.58513333333333	5.14253333333333	6.53966666666667	4.98493333333333	6.83653333333333	0.0140000000000009	0.165066666666672	0.376600000000008	1.02713333333334	0.115800000000003	0.261733333333335	0.326800000000002	1.31793333333333	0.709999999999995	0.667266666666666	4.16406666666666	1.00326666666666	0.558466666666664
249	548	2.457	1.1084	3.704266667	2.690266667	1.436666667	4.127066667	3.587533333	1.12719999999999	0.403199999999998	0.118866666666663	1.41846666666666	0.507999999999992	0.204133333333329	0.101466666666664	1.4858	0.634866666666663	0.878533333333324	3.90413333333333	1.3926	1.07026666666666	3.42239999999999	0.0305999999999974	0.0603333333333314	0.347466666666664	3.1366	0.212733333333327	0.009	0.125466666666663	3.81013333333333	2.17286666666666	3.54973333333333	5.04486666666666	6.4594	4.92853333333333	6.84406666666666	0	0.00866666666666534	0.245533333333331	0.919266666666663	0.010600000000002	0.228199999999996	0.1924	1.51540000000001	0.942266666666668	0.876600000000002	4.29893333333334	1.26900000000001	0.81606666666667
250	549	2.5308	1.0132	3.7402	2.646266667	1.4328	4.163733333	3.5198	1.12220000000001	0.45806666666667	0.0653333333333405	1.49333333333334	0.577000000000008	0.307466666666671	0.0878000000000087	1.346	0.552666666666662	0.916066666666661	3.7978	1.33833333333333	1.02186666666667	3.43313333333333	0	0.0363999999999982	0.257	3.04340000000001	0.155866666666665	0.00619999999999655	0.0940666666666651	3.76053333333333	2.233	3.62806666666666	5.08306666666667	6.48193333333333	4.9738	6.8906	0	0	0.0975333333333342	0.777200000000005	0	0.0192000000000003	0	1.47346666666667	0.909133333333345	0.799733333333345	4.18673333333334	1.20766666666668	0.771800000000009
251	550	2.611183333	1.039483333	3.861766667	2.670133333	1.4875	4.265383333	3.636666667	1.12686666666667	0.507116666666671	0	1.49216666666667	0.594733333333349	0.326050000000006	0.0574333333333309	1.47066666666665	0.563149999999988	1.07436666666666	3.85256666666667	1.41301666666666	1.19584999999999	3.53741666666665	0	0	0.160800000000012	2.87706666666667	0.149533333333335	0	0.03443333333334	3.83101666666666	2.3765	3.70605	5.11871666666666	6.65193333333333	5.12626666666666	6.9757	0	0	0.135466666666673	0.753166666666675	0	0	0.00731666666666763	1.3403	0.75103333333333	0.640833333333332	4.08561666666667	0.951566666666664	0.595049999999997
252	551	2.6548	1.191333333	4.010366667	2.811233333	1.610766667	4.456033333	3.819266667	0.98841666666666	0.37901666666666	0	1.41233333333333	0.506699999999987	0.26445	0.0947333333333249	1.60489999999998	0.656449999999994	1.03008333333333	3.86126666666666	1.37919999999999	1.16623333333333	3.70874999999999	0	0.00911666666666786	0.0621666666666627	2.8994	0.139250000000001	0	0.0394666666666692	4.02754999999999	2.48813333333333	3.77978333333333	5.19858333333333	6.81134999999999	5.34514999999999	7.14768333333332	0	0	0.269766666666663	0.738849999999997	0	0.0245833333333336	0.0311999999999975	1.33188333333333	0.829933333333321	0.70968333333333	4.16298333333333	0.970733333333324	0.736666666666653
253	552	2.5337	1.1325	3.919566667	2.804766667	1.597133333	4.5019	3.857366667	0.981533333333343	0.358966666666665	0.0475000000000048	1.41536666666666	0.55613333333333	0.231999999999999	0.0728333333333308	1.5995	0.691100000000004	0.915966666666669	3.74860000000001	1.34303333333333	1.0466	3.73486666666667	0.0205000000000054	0.0028333333333393	0.123500000000013	2.97356666666669	0.0951666666666738	0.00470000000000529	0.0300666666666738	3.91073333333332	2.22936666666665	3.71126666666666	5.09806666666665	6.61889999999999	5.1784	6.99229999999999	0	0.0296666666666712	0.377300000000002	0.789633333333337	0	0.0386000000000008	0.060066666666663	1.16296666666665	0.813666666666659	0.605799999999993	4.17479999999999	0.967233333333325	0.799933333333328
254	553	2.4873	1.13	3.937633333	2.7714	1.636066667	4.511933333	3.9859	0.942866666666661	0.333333333333329	0	1.29459999999999	0.452266666666649	0.0811333333333204	0.0196000000000019	1.65056666666667	0.701733333333337	1.01516666666667	3.9308	1.5669	1.1558	3.82273333333333	0.165699999999983	0.331233333333328	0.492533333333328	3.3209	0.302733333333327	0.213333333333323	0.242099999999987	3.81276666666666	2.08459999999999	3.73546666666667	5.06793333333333	6.54306666666666	5.145	6.97133333333332	0.0212999999999976	0.128500000000007	0.445700000000002	0.892966666666678	0.0527333333333314	0.144766666666663	0.161966666666666	1.21686666666666	0.809299999999992	0.608399999999995	4.13796666666666	0.91056666666666	0.662099999999995
255	554	2.470333333	1.098416667	4.023	2.751416667	1.519583333	4.509083333	3.939416667	0.994333333333338	0.407333333333326	0	1.36216666666667	0.412416666666665	0.030999999999989	0.126666666666663	1.56941666666667	0.649833333333334	0.960666666666671	3.98875000000001	1.63708333333334	1.24600000000001	3.86283333333334	0.114416666666669	0.293999999999996	0.541666666666667	3.32333333333334	0.313500000000004	0.238000000000001	0.259166666666675	3.95808333333334	2.23508333333334	3.92966666666668	5.14800000000001	6.73950000000001	5.49550000000001	7.14383333333334	0	0.0560833333333384	0.357250000000001	0.827833333333344	0.00316666666666866	0.0897500000000047	0.0784166666666744	1.30925000000001	0.777083333333344	0.696083333333338	4.18033333333334	0.881083333333339	0.606916666666668
256	555	2.566916667	1.177833333	4.200583333	2.869166667	1.550916667	4.599333333	3.965916667	1.02566666666667	0.31666666666667	0	1.28466666666667	0.356583333333342	0	0.0339166666666715	1.50991666666666	0.392666666666653	0.83016666666666	3.88774999999999	1.41675	1.17424999999999	3.74249999999999	0	0.0308333333333276	0.406833333333333	3.12058333333333	0.146750000000004	0.0409166666666694	0.102083333333332	3.86275	2.19991666666666	3.94675	5.04291666666667	6.75641666666666	5.53341666666667	7.08766666666667	0	0.00824999999999607	0.430583333333321	0.920166666666657	0	0.0963333333333242	0.0559999999999936	1.3905	0.858249999999995	0.721833333333338	4.20124999999999	0.945333333333332	0.642666666666668
257	556	2.626533333	1.195933333	4.188	2.8502	1.577733333	4.704066667	3.9902	0.925399999999997	0.171999999999996	0	1.14393333333333	0.288933333333322	0	0	1.51493333333334	0.384000000000005	0.892000000000005	3.9346	1.41333333333334	1.21453333333334	3.7746	0	0	0.282333333333327	2.99919999999999	0.13533333333333	0	0.0727333333333288	3.72313333333334	2.12573333333334	3.92406666666667	4.94693333333334	6.65773333333334	5.45393333333334	7.03880000000001	0.0428000000000018	0.0198666666666641	0.636800000000001	1.05146666666667	0.124999999999999	0.181533333333329	0.150466666666663	1.45486666666667	0.896800000000004	0.737533333333331	4.2112	1.0364	0.6446
258	557	2.667333333	1.221666667	4.209066667	2.8218	1.659133333	4.865466667	4.142333333	0.915533333333341	0.394933333333342	0	1.23400000000001	0.428866666666676	0.0572000000000086	0	1.45606666666667	0.53486666666667	0.867533333333339	3.8284	1.43133333333334	1.1092	3.73940000000001	0	0.0183333333333347	0.202933333333335	2.89140000000001	0.0770000000000009	0	0	3.92380000000001	2.26853333333334	3.98506666666667	5.08266666666667	6.6598	5.60246666666668	7.15973333333334	0	0.0115999999999976	0.694533333333327	0.980666666666656	0.0221999999999942	0.0633333333333246	0.160866666666662	1.4494	0.771066666666658	0.714599999999995	4.15599999999999	0.925066666666663	0.688533333333328
259	558	2.742066667	1.26735	4.2964	2.852016667	1.87045	4.95045	4.424716667	0.947250000000005	0.394500000000005	0	1.29216666666667	0.430783333333337	0.103900000000007	0	1.64128333333333	0.668050000000002	0.967983333333333	3.87018333333333	1.56575	1.22868333333333	3.88815	0	0.0404166666666697	0.205333333333333	2.98633333333334	0.0537166666666672	0.0600000000000074	0	4.12781666666667	2.49816666666666	4.19831666666667	5.2037	6.8894	5.87365000000001	7.30115	0	0	0.585716666666664	0.748316666666659	0	0.0462499999999987	0.0148500000000001	1.20343333333332	0.594683333333322	0.686449999999991	3.89261666666666	0.726099999999993	0.513383333333328
260	559	2.738666667	1.373933333	4.4786	2.883433333	1.932733333	5.200633333	4.4875	1.06003333333333	0.335533333333328	0	1.1729	0.455499999999999	0.00279999999999802	0	1.7337	0.732699999999997	1.10623333333333	3.90133333333333	1.75316666666666	1.4359	4.05183333333333	0	0.00523333333333377	0.232033333333333	3.01013333333333	0.0732999999999991	0.0767999999999984	0.0126666666666682	4.06823333333334	2.44326666666667	4.15856666666667	5.22846666666667	6.86956666666667	5.8774	7.46773333333334	0	0	0.588866666666672	0.683033333333337	0	0.080533333333337	0.0481000000000035	1.46036666666667	0.845200000000004	1.00766666666667	4.10676666666667	0.937866666666671	0.708566666666668
261	560	2.604333333	1.115	4.28	2.644912281	1.710263158	4.950350877	4.261947368	1.0920701754386	0.368824561403508	0.0462456140350892	1.17343859649123	0.514315789473683	0.0455438596491223	0	1.4859298245614	0.578473684210527	0.868859649122805	3.67584210526316	1.61622807017544	1.22033333333333	3.93468421052632	0.0126140350877195	0.0344210526315819	0.170596491228071	2.96575438596491	0.0664385964912292	0.0012807017543862	0.0415789473684227	4.09617543859649	2.34978947368421	4.16080701754386	5.23852631578948	6.99861403508772	5.87701754385965	7.4691052631579	0	0	0.805456140350878	0.812280701754385	0.0594736842105264	0.185894736842105	0.216491228070174	1.52219298245614	0.88880701754386	0.928614035087718	4.21228070175439	0.867947368421053	0.71059649122807
262	561	2.664033333	0.92605	4.270283333	2.789516667	1.737183333	4.895983333	4.31525	1.17551666666667	0.430983333333337	0.179700000000002	1.38221666666667	0.654733333333336	0.236966666666671	0.211533333333343	1.28051666666666	0.40303333333333	0.630333333333333	3.62511666666667	1.32148333333333	1.07528333333333	3.70968333333333	0	0.0451833333333343	0.141433333333331	3.04575	0.0747166666666677	0	0.0422666666666675	4.19568333333333	2.52308333333333	4.4026	5.2669	7.07898333333333	6.10411666666667	7.51885	0.0695333333333316	0.0573666666666663	1.20771666666667	1.15513333333333	0.0803666666666655	0.369583333333332	0.494083333333333	1.5127	0.879333333333328	0.884349999999995	4.16648333333333	0.770616666666665	0.631266666666661
263	562	2.735333333	1.166666667	4.581666667	2.957333333	1.811	5.15	4.442333333	1.285	0.485333333333333	0.122666666666667	1.56466666666667	0.633333333333333	0.335666666666667	0.435	1.396	0.567666666666667	0.861666666666667	3.857	1.45866666666667	1.228	3.86933333333333	0	0.036	0.143	3.011	0.072	0.002	0.0436666666666667	4.01833333333333	2.516	4.386	5.268	7.037	6.15433333333333	7.62933333333333	0.271	0.213666666666667	1.417	1.28766666666667	0.267666666666667	0.453666666666667	0.536333333333333	1.34266666666667	0.825333333333333	0.827666666666667	4.107	0.818333333333333	0.504
264	563	2.666633333	1.278766667	4.63365	2.92925	1.8533	5.253683333	4.46255	1.29296666666667	0.485783333333334	0	1.5326	0.522666666666669	0.265600000000002	0.289883333333337	1.71776666666667	0.87466666666667	1.18181666666667	4.11585000000001	1.7639	1.43435	4.21633333333334	0.0369666666666663	0.0929666666666659	0.298199999999994	3.11571666666666	0.118199999999998	0.033399999999998	0.053583333333333	4.0067	2.52171666666667	4.4677	5.38863333333333	7.14076666666666	6.22231666666667	7.6998	0.238216666666666	0.247733333333329	1.59475	1.28593333333333	0.407316666666665	0.666850000000001	0.539049999999999	1.17465	0.727466666666665	0.76183333333333	4.01841666666667	0.80433333333333	0.49193333333333
265	564	2.665733333	1.187133333	4.450533333	2.7964	1.884133333	5.251	4.491133333	1.21766666666667	0.465133333333333	0	1.25933333333334	0.506000000000004	0.138333333333335	0.101033333333337	1.5433	0.80676666666667	1.00016666666667	3.87456666666666	1.70563333333333	1.36996666666667	4.05873333333333	0.096766666666663	0.28173333333333	0.501666666666665	3.3893	0.37943333333333	0.0965333333333308	0.271633333333333	4.0851	2.44346666666667	4.5482	5.3519	7.22853333333333	6.3022	7.54876666666666	0.238066666666668	0.298100000000003	1.68526666666667	1.25306666666667	0.235900000000002	0.494100000000003	0.3191	1.3406	0.847033333333329	0.954766666666665	4.05926666666667	0.926833333333332	0.798433333333332
266	565	2.80015	1.291483333	4.654833333	2.89505	2.024666667	5.449333333	4.74925	1.23998333333334	0.638000000000008	0	1.36475000000001	0.663750000000013	0.30795000000001	0.205616666666682	1.53978333333334	0.729083333333343	0.979916666666674	3.9811	1.67205000000001	1.39048333333334	4.22836666666667	0.197833333333338	0.318533333333335	0.522233333333337	3.44978333333334	0.302866666666664	0.269516666666668	0.272733333333335	4.13508333333334	2.4707	4.5581	5.44241666666667	7.18300000000001	6.59500000000001	7.65838333333334	0.243116666666674	0.318283333333341	1.83165000000001	1.26968333333334	0.193316666666674	0.318850000000013	0.381316666666675	1.43826666666667	0.975166666666667	1.05633333333334	4.2736	1.03211666666666	0.938833333333336
267	566	2.6082	1.0666	4.586333333	2.703	1.868466667	5.274866667	4.679133333	1.34593333333333	0.665866666666669	0.0962666666666633	1.44239999999999	0.728933333333329	0.279933333333333	0.149933333333327	1.59526666666667	0.669866666666674	1.04746666666667	4.07186666666667	1.71040000000001	1.36153333333334	4.26753333333334	0.0514666666666647	0.154199999999996	0.452933333333324	3.2736	0.183466666666668	0.196199999999994	0.19886666666667	4.08073333333333	2.53086666666667	4.63073333333334	5.50126666666667	7.18026666666668	6.6602	7.6994	0.0901333333333312	0.152666666666663	2.02446666666666	1.10213333333333	0.106266666666664	0.166599999999997	0.315666666666662	1.47046666666666	1.05633333333333	1.16766666666666	4.42333333333332	1.16179999999999	0.9768
268	567	2.53575	0.91675	4.531583333	2.741583333	1.797333333	5.2375	4.6735	1.43966666666666	0.559083333333327	0.235249999999992	1.48783333333333	0.798749999999988	0.284166666666658	0.188083333333322	1.64033333333334	0.661416666666671	1.0465	4.13725000000001	1.68133333333334	1.38050000000001	4.34800000000001	0.101500000000007	0.188916666666668	0.572333333333337	3.32375000000001	0.277583333333331	0.324250000000002	0.21508333333333	3.94675	2.27566666666666	4.51325	5.33458333333333	7.10558333333334	6.48516666666666	7.54250000000001	0.0837500000000075	0.117333333333341	2.15258333333333	1.07708333333334	0.0800833333333358	0.200166666666669	0.230333333333334	1.5415	1.0505	1.29616666666667	4.42933333333334	1.18425	0.988333333333335
269	568	2.6729	1.033933333	4.6209	2.8155	1.889366667	5.450933333	4.9434	1.41336666666668	0.506200000000007	0.244066666666673	1.55806666666667	0.818100000000003	0.297766666666673	0.295100000000002	1.58473333333334	0.62506666666666	1.06553333333333	4.0101	1.58566666666666	1.2771	4.37616666666667	0.104466666666672	0.215366666666673	0.581466666666662	3.32653333333333	0.358633333333338	0.34696666666667	0.19123333333333	3.93966666666667	2.20830000000001	4.4865	5.28703333333334	7.03113333333334	6.56739999999999	7.57426666666666	0.0678000000000047	0.11526666666667	2.37126666666666	1.10753333333334	0.148066666666668	0.321199999999999	0.33396666666668	1.64566666666667	1.01546666666667	1.2553	4.33196666666667	1.15783333333334	0.91656666666667
270	569	2.508333333	1.06625	4.730583333	2.674933333	1.889916667	5.501833333	4.99895	1.37276666666667	0.486799999999999	0.101216666666668	1.52535	0.807966666666671	0.222116666666662	0.275583333333329	1.46278333333332	0.541616666666651	0.992949999999991	3.84373333333332	1.48644999999999	1.21501666666665	4.25918333333332	0.0496999999999969	0.0679833333333286	0.519366666666672	3.22121666666667	0.291216666666667	0.178383333333326	0.131166666666667	4.10428333333335	2.40420000000001	4.73138333333334	5.39213333333333	7.11593333333332	6.85431666666668	7.76221666666667	0.0699333333333349	0.0468333333333305	2.62290000000001	1.03686666666667	0.140816666666667	0.393200000000009	0.282249999999997	1.61528333333334	1.02389999999999	1.15441666666667	4.24131666666667	1.0975	0.862150000000006
271	570	2.549666667	1.1446	4.8146	2.717266667	1.975466667	5.683933333	5.0502	1.16773333333334	0.288666666666677	0	1.31173333333334	0.633600000000009	0.0252000000000083	0.110666666666671	1.34353333333333	0.440533333333333	0.983399999999998	3.89866666666667	1.46626666666667	1.25746666666667	4.28526666666666	0.033333333333332	0.0834666666666675	0.553666666666665	3.24693333333334	0.151333333333327	0.0424666666666659	0.127866666666668	4.15093333333334	2.4704	4.71939999999999	5.378	7.12733333333333	7.01860000000001	7.85393333333333	0.0189333333333355	0.0239333333333345	2.81706666666668	1.09773333333333	0.112266666666667	0.361199999999999	0.195666666666666	1.48546666666667	1.0128	1.21133333333334	4.24153333333333	1.02186666666667	0.833666666666668
272	571	2.718233333	1.295733333	4.980616667	2.851283333	2.123933333	5.863116667	5.3751	1.33081666666667	0.327200000000001	0	1.31006666666667	0.586216666666665	0.14165	0.123649999999999	1.6682	0.768483333333332	1.30971666666667	4.23176666666667	1.89458333333333	1.57708333333333	4.58343333333333	0.0123833333333289	0.155166666666663	0.516949999999993	3.36886666666666	0.185983333333331	0.162199999999995	0.162999999999995	4.0975	2.36135	4.57773333333333	5.27075	7.15673333333333	7.03748333333333	7.84351666666667	0.119550000000001	0.131233333333336	3.25795000000001	1.26358333333333	0.168066666666668	0.368350000000002	0.385816666666669	1.57035	1.07368333333333	1.38286666666667	4.28841666666667	1.12976666666667	0.868116666666666
273	572	2.751649123	1.391070175	4.978631579	2.989982456	2.251298246	5.976701754	5.505614035	1.54012280701754	0.604947368421049	0.0750877192982427	1.41624561403508	0.800736842105261	0.31756140350877	0.237859649122806	1.70110526315789	0.74356140350877	1.24677192982456	4.17657894736842	1.93991228070175	1.56798245614035	4.54208771929824	0.0121228070175437	0.138894736842105	0.403228070175439	3.29578947368421	0.12498245614035	0.125561403508771	0.0582280701754387	4.12321052631579	2.3869649122807	4.61568421052632	5.37545614035088	7.19471929824561	7.185	7.93138596491228	0.128964912280701	0.189561403508771	3.58656140350877	1.23973684210526	0.11780701754386	0.309105263157895	0.390350877192982	1.73401754385965	1.20338596491228	1.49468421052631	4.41870175438596	1.20671929824561	0.951228070175438
274	573	2.8934	1.415933333	5.137933333	3.0978	2.360866667	6.180266667	5.6012	1.54113333333334	0.740466666666666	0.125066666666666	1.50693333333334	0.946400000000004	0.318000000000003	0.299000000000003	1.70986666666666	0.769066666666668	1.23953333333333	4.19946666666666	1.93113333333333	1.55959999999999	4.64166666666666	0.02893333333333	0.193866666666665	0.436599999999994	3.42553333333333	0.221533333333332	0.174866666666663	0.0899333333333281	4.15833333333334	2.54686666666666	4.85593333333333	5.49193333333333	7.25180000000001	7.29199999999999	7.963	0.0550666666666687	0.0246000000000003	3.77599999999999	1.08726666666667	0.0795333333333341	0.26026666666667	0.244333333333334	1.70853333333333	1.23106666666667	1.53186666666666	4.57126666666667	1.25526666666667	0.972600000000002
275	574	2.9344	1.36895	5.334333333	3.089983333	2.37555	6.262083333	5.681866667	1.48420000000001	0.736350000000013	0.0565666666666861	1.38333333333335	0.896416666666675	0.217433333333348	0.315166666666673	1.92125	0.967316666666665	1.41975	4.40048333333333	2.19308333333334	1.8009	5.02359999999999	0.129666666666655	0.204783333333336	0.495416666666658	3.47451666666666	0.251833333333326	0.249433333333325	0.171033333333326	4.18731666666666	2.56403333333334	4.9012	5.50503333333334	7.35591666666667	7.3882	8.02253333333333	0.0645999999999857	0.0394666666666533	4.06509999999997	1.10754999999998	0.138399999999982	0.295183333333315	0.22818333333332	1.51463333333334	1.15095	1.46501666666667	4.4657	1.1346	0.819133333333326
276	575	2.917473684	1.373175439	5.290245614	3.111280702	2.317087719	6.183491228	5.787842105	1.30156140350877	0.563842105263151	0	1.20573684210525	0.745789473684194	0	0.172842105263147	1.91407017543859	0.96433333333333	1.45878947368421	4.27191228070175	2.16854385964912	1.79938596491228	5.11724561403509	0.0908421052631608	0.146	0.447368421052639	3.32810526315789	0.196912280701754	0.0847719298245621	0.0465789473684191	4.18005263157893	2.46754385964911	4.93780701754384	5.53045614035087	7.36705263157894	7.48852631578946	8.04789473684209	0.300491228070184	0.305508771929832	4.6953157894737	1.28887719298246	0.311052631578949	0.617210526315802	0.406421052631587	1.63101754385965	1.20131578947368	1.64140350877193	4.5440701754386	1.17089473684211	0.958298245614041
277	576	2.880866667	1.294133333	5.246733333	3.015733333	2.2068	6.247733333	5.819333333	1.3964	0.527333333333331	0	1.21193333333333	0.738133333333333	0	0.167466666666664	1.84693333333333	0.902599999999999	1.38626666666667	4.23606666666667	2.05986666666667	1.7254	4.9698	0.0265333333333357	0.172933333333343	0.400000000000006	3.36573333333334	0.165000000000004	0.0358666666666719	0.0796000000000114	4.29573333333334	2.55000000000001	5.07186666666667	5.62140000000001	7.45646666666667	7.60546666666667	8.16126666666667	0.429933333333338	0.460533333333338	5.22953333333334	1.48440000000001	0.514733333333336	0.785733333333341	0.674533333333342	1.55526666666666	1.08219999999999	1.63486666666666	4.42766666666666	1.0988	0.878133333333334
278	577	2.788216667	1.227216667	5.31065	2.8712	2.258983333	6.288183333	5.824616667	1.62771666666667	0.689016666666668	0	1.23861666666666	0.820783333333335	0.0709333333333347	0.212366666666672	1.75284999999999	0.742816666666664	1.24545	4.21453333333333	2.05454999999999	1.74283333333333	4.94213333333333	0.0773333333333356	0.184550000000003	0.443966666666672	3.39585	0.230183333333336	0.142400000000005	0.160633333333338	4.34481666666667	2.55715	5.07655	5.70936666666667	7.41148333333333	7.61638333333334	8.15141666666667	0.334716666666671	0.265766666666671	5.48205000000001	1.41041666666667	0.381283333333341	0.587433333333335	0.627600000000005	1.40351666666667	1.01831666666667	1.50623333333333	4.28356666666666	0.974099999999997	0.707316666666666
279	578	2.800561404	1.410385965	5.537105263	3.017105263	2.542789474	6.379947368	6.071438596	1.80657894736842	0.921894736842107	0.0654210526315817	1.42950877192983	1.13259649122807	0.337877192982457	0.391245614035091	1.8018596491228	0.818859649122806	1.47019298245614	4.26126315789473	2.12873684210526	1.87536842105263	5.14536842105263	0.162	0.271140350877193	0.687385964912282	3.41985964912281	0.34617543859649	0.23819298245614	0.214350877192982	4.37926315789474	2.56814035087719	5.16857894736842	5.65047368421053	7.46882456140351	7.65922807017544	8.16321052631579	0.236561403508772	0.158473684210526	5.75873684210526	1.31473684210526	0.226684210526316	0.431368421052631	0.478403508771928	1.43354385964912	1.17635087719298	1.67494736842105	4.31724561403509	1.07584210526316	0.91545614035088
280	579	2.895	1.58	5.644666667	3.159333333	2.602	6.669333333	6.286	1.727	0.917333333333333	0.0676666666666667	1.41133333333333	1.173	0.307	0.397	1.787	1.01433333333333	1.537	4.14333333333333	2.13366666666667	1.87533333333333	5.23666666666667	0.0833333333333333	0.187	0.647	3.35066666666667	0.23	0.118	0.154	4.33966666666667	2.75566666666667	5.225	5.58933333333333	7.67433333333333	7.85533333333333	8.352	0.0436666666666667	0.102333333333333	6.00266666666667	1.027	0.061	0.282333333333333	0.201333333333333	1.545	1.37566666666667	1.97266666666667	4.423	1.251	1.06933333333333
281	580	2.698533333	1.262266667	5.391833333	2.785033333	2.297833333	6.608133333	6.1558	1.90866666666666	0.983866666666663	0.193366666666664	1.53366666666666	1.31103333333333	0.372466666666662	0.515333333333331	1.9752	0.988733333333336	1.54933333333334	4.14476666666667	2.2556	1.8685	5.38596666666667	0.0473000000000012	0.133366666666666	0.650500000000003	3.35893333333333	0.281766666666667	0.0810666666666666	0.171899999999999	4.22366666666667	2.60683333333334	5.10956666666667	5.4785	7.53383333333334	7.90413333333334	8.17843333333334	0	0.0638666666666665	6.47336666666666	0.987300000000003	0.0420333333333356	0.19826666666667	0.119500000000005	1.6425	1.4558	1.9032	4.43186666666667	1.217	1.07536666666667
282	581	2.554649123	1.149912281	5.422368421	2.640385965	2.235877193	6.619491228	6.152789474	2.15649122807017	1.10401754385964	0.261473684210519	1.60522807017543	1.55092982456138	0.557403508771914	0.642561403508768	1.86217543859649	0.762982456140343	1.54743859649122	4.17171929824561	2.17599999999999	1.93854385964911	5.40956140350876	0.0072982456140365	0.138543859649125	0.586210526315792	3.33936842105263	0.26501754385965	0.131824561403519	0.156719298245615	4.17419298245614	2.61343859649123	5.20184210526315	5.56926315789474	7.44510526315789	7.9987543859649	8.20292982456141	0.0265789473684225	0.170912280701753	7.26714035087718	1.36808771929824	0.0775438596491179	0.324017543859648	0.309614035087721	1.62675438596491	1.29178947368422	1.84891228070176	4.40384210526316	1.19270175438597	1.07968421052632
283	582	2.873916667	1.4605	5.757416667	2.89575	2.477833333	6.93875	6.307166667	2.29275000000001	1.25666666666667	0.337750000000002	1.54875	1.67958333333332	0.658666666666677	0.608916666666671	1.81816666666667	0.774666666666673	1.52758333333334	4.13358333333334	2.16908333333333	2.02983333333333	5.47441666666667	0.0329166666666661	0.0642499999999985	0.460666666666662	3.44599999999999	0.175083333333332	0.0840833333333348	0.262999999999999	4.44375	2.78558333333333	5.37683333333332	5.65283333333333	7.61708333333332	8.25508333333334	8.31174999999999	0.0991666666666757	0.391583333333342	8.05233333333333	1.434	0.212833333333344	0.461333333333338	0.429583333333339	1.76175000000001	1.27125	2.10858333333334	4.56308333333335	1.27708333333333	1.18083333333333
284	583	3.09595	1.63485	5.874916667	3.07315	2.611383333	7.07965	6.526233333	2.51841666666668	1.45741666666668	0.462100000000001	1.61296666666668	1.82216666666667	0.731000000000005	0.810583333333348	1.94541666666667	0.922216666666659	1.62511666666666	4.23486666666667	2.35143333333333	2.23069999999998	5.64714999999998	0	0.0819833333333286	0.365116666666656	3.381	0.13386666666666	0.0410333333333371	0.132266666666655	4.67573333333333	2.91924999999999	5.53794999999999	5.87606666666665	8.00318333333333	8.35716666666667	8.47784999999999	0	0.151283333333326	8.29493333333335	1.14633333333333	0.044283333333326	0.331666666666669	0.31785	1.67345000000001	1.40670000000001	2.26253333333335	4.47251666666667	1.09301666666668	1.10351666666668
285	584	3.118192982	1.585210526	5.982122807	3.116175439	2.704666667	7.142947368	6.762070175	2.67287719298245	1.43547368421053	0.3389298245614	1.5118245614035	1.97529824561403	0.637578947368417	0.782175438596487	1.85285964912282	0.952508771929837	1.61198245614036	4.26968421052632	2.41519298245615	2.24189473684212	5.58780701754387	0	0	0.191245614035083	3.22915789473684	0.0187368421052647	0.0633684210526281	0	4.60117543859649	2.90512280701754	5.54364912280702	5.94498245614034	7.96133333333333	8.31366666666667	8.48587719298245	0.030245614035084	0.080929824561402	8.67857894736843	1.09545614035088	0.0769298245614044	0.318192982456135	0.235105263157889	1.56424561403509	1.4240701754386	2.39071929824562	4.28764912280702	0.999912280701756	1.07480701754386
286	585	3.011	1.443333333	6.058166667	3.083666667	2.690333333	7.133333333	6.870166667	2.66966666666667	1.39366666666667	0.302	1.45916666666667	1.90383333333333	0.550333333333333	0.632666666666667	1.86283333333333	0.9745	1.60983333333333	4.20233333333333	2.41083333333333	2.19516666666667	5.65616666666667	0	0.0255	0.347166666666667	3.34533333333333	0.113	0	0.0926666666666667	4.62433333333333	3.02966666666667	5.59283333333333	5.95966666666667	7.9845	8.588	8.49583333333333	0.141333333333333	0.181666666666667	9.4505	1.3045	0.422	0.482333333333333	0.437	1.64633333333333	1.49066666666667	2.40583333333333	4.35966666666667	1.05683333333333	1.24016666666667
287	586	2.761466667	1.264	5.910333333	2.9788	2.647866667	7.060066667	6.784266667	2.77953333333332	1.52866666666665	0.371866666666654	1.45959999999999	1.98466666666666	0.534199999999999	0.666333333333322	1.98339999999999	1.00833333333333	1.5898	4.22639999999999	2.44273333333333	2.3584	5.8322	0.105066666666665	0.222266666666658	0.564933333333332	3.37653333333332	0.196533333333335	0.0828666666666663	0.183933333333332	4.57246666666667	3.06646666666667	5.77433333333332	5.84386666666667	8.08013333333333	8.77979999999999	8.76833333333333	0.0820666666666666	0.0647333333333329	10.1345333333333	1.28499999999999	0.290533333333335	0.390133333333331	0.318399999999995	1.68113333333334	1.51446666666666	2.52040000000001	4.44179999999999	1.08953333333333	1.29586666666666
288	587	2.886421053	1.375789474	6.069789474	3.18445614	2.823614035	7.399596491	6.994912281	3.08485964912282	1.75036842105262	0.568350877192985	1.53226315789474	2.28908771929826	0.608701754385964	0.924456140350889	2.11621052631578	1.15507017543858	1.79063157894735	4.37977192982455	2.58542105263158	2.51694736842104	5.87752631578945	0.156807017543859	0.324298245614045	0.766192982456144	3.49445614035088	0.33571929824563	0.289982456140361	0.230754385964922	4.4444210526316	3.01589473684212	5.80075438596492	5.762350877193	8.0491754385965	8.68805263157895	8.81087719298247	0.138824561403509	0.0797719298245769	10.605403508772	1.20208771929825	0.229508771929837	0.30747368421053	0.332473684210534	1.50440350877193	1.47264912280701	2.5218947368421	4.37201754385964	1.01268421052631	1.15515789473683
289	588	3.219245614	1.533122807	6.404789474	3.376491228	2.888035088	7.789596491	7.313877193	3.41129824561405	1.88464912280703	0.633385964912289	1.55859649122808	2.58791228070176	0.708982456140364	1.04480701754386	2.30538596491227	1.19707017543859	2.00210526315789	4.36142105263157	2.65349122807016	2.49521052631578	5.9831403508772	0.0991929824561484	0.132736842105266	0.645894736842111	3.42905263157895	0.354421052631587	0.169596491228074	0.118263157894753	4.42307017543859	2.90891228070174	5.69852631578946	5.82742105263157	8.07340350877191	8.72412280701753	8.73161403508771	0.155140350877193	0.306017543859656	11.2123333333333	1.39517543859649	0.333368421052627	0.376701754385964	0.543438596491227	1.47961403508772	1.5071052631579	2.69698245614036	4.53961403508772	1.05275438596492	1.21254385964913
290	589	3.292716667	1.631383333	6.5401	3.4324	2.931683333	7.869866667	7.490266667	3.40775000000001	1.94331666666667	0.634583333333337	1.44405000000001	2.69731666666667	0.783666666666674	1.0277	2.25956666666666	1.21508333333333	2.07655	4.48341666666666	2.8391	2.5837	6.20825	0.0304166666666708	0	0.438850000000004	3.21771666666667	0.201166666666669	0.0851833333333363	0.0315333333333361	4.39446666666666	2.89151666666666	5.73923333333333	5.92606666666667	8.04768333333333	8.7854	8.67923333333333	0.0379833333333318	0.0334833333333287	11.6941333333333	1.3465	0.152866666666664	0.27263333333333	0.381583333333331	1.6526	1.47353333333332	2.91883333333333	4.67189999999999	1.15021666666666	1.17189999999999
291	590	3.1008	1.612666667	6.566433333	3.24125	2.841833333	7.818116667	7.524283333	3.67538333333334	2.16545000000001	0.764916666666672	1.4988	2.8612	0.965600000000007	1.23403333333334	1.88755	0.964250000000003	1.85666666666667	4.3786	2.59818333333334	2.35881666666667	5.9417	0.182333333333336	0.0939333333333368	0.609883333333338	3.45525	0.346766666666667	0.410700000000006	0.290516666666669	4.13548333333334	2.66266666666667	5.58288333333333	5.7089	7.75453333333333	8.5977	8.55983333333333	0.00921666666666566	0.0582500000000008	12.165	1.35878333333333	0.0457499999999995	0.346750000000002	0.327716666666666	1.64656666666667	1.47105	2.91128333333333	4.6834	1.11531666666667	1.10356666666667
292	591	2.981526316	1.652	6.644245614	3.161035088	2.936385965	7.822929825	7.693684211	4.02536842105263	2.29329824561403	0.712526315789473	1.64663157894737	3.1069298245614	1.00349122807018	1.19701754385965	1.9209298245614	0.89280701754386	1.76328070175439	4.36301754385965	2.67922807017544	2.28129824561404	5.86298245614035	0	0	0.41663157894737	3.3360350877193	0.195035087719299	0.138929824561405	0.0218070175438602	4.40124561403509	2.72743859649123	5.72522807017544	5.81612280701754	8.02294736842105	8.70140350877193	8.84212280701754	0.0523157894736856	0.00763157894736764	12.7257543859649	1.18950877192983	0	0.3000350877193	0.305842105263161	1.79138596491228	1.63645614035088	3.09050877192982	4.92350877192982	1.25350877192982	1.33714035087719
293	592	2.999526316	1.607333333	6.78822807	3.174333333	2.976491228	7.882596491	7.767578947	4.15680701754385	2.41519298245614	0.689999999999994	1.47533333333333	3.28635087719298	0.922561403508774	1.25240350877193	2.13480701754386	1.10922807017544	1.99012280701754	4.51994736842105	2.84952631578947	2.4208245614035	6.26787719298246	0	0	0.312368421052631	3.12957894736842	0.0796842105263142	0.0175789473684219	0	4.63698245614035	2.92787719298245	5.76533333333334	5.83171929824561	8.13873684210526	8.69978947368421	8.8899298245614	0	0.00987719298245841	13.3005087719298	1.0041052631579	0	0.16570175438597	0.173947368421055	1.87852631578949	1.7561403508772	3.28835087719299	4.99477192982457	1.40357894736843	1.45401754385966
294	593	3.094403509	1.493701754	6.867263158	3.156122807	2.972052632	7.964385965	7.73222807	4.59598245614034	2.85043859649122	1.19998245614035	1.6887894736842	3.89915789473683	1.32296491228069	1.74952631578945	2.35559649122808	1.34282456140352	2.29024561403509	4.67987719298246	2.97496491228071	2.77347368421053	6.51645614035089	0.0327543859649132	0.056210526315789	0.499105263157895	3.36985964912281	0.285666666666663	0.254368421052632	0.0652456140350808	4.68380701754387	2.98215789473685	5.84601754385966	5.90208771929825	8.05319298245615	8.76973684210527	8.93894736842106	0	0	13.9762105263158	1.063649122807	0.0191929824561331	0.0619298245613964	0.184017543859632	1.72378947368421	1.67071929824563	3.38222807017544	4.63861403508772	1.30131578947369	1.34150877192983
295	594	3.134842105	1.498877193	6.947245614	3.269789474	3.099947368	8.12945614	8.003719298	4.82291228070175	2.84228070175438	1.20136842105263	1.60454385964911	4.01273684210526	1.36629824561403	1.78271929824561	2.33092982456141	1.30803508771931	2.2530350877193	4.68543859649123	2.98570175438598	2.85026315789475	6.56719298245615	0.0281228070175389	0.0747719298245579	0.332614035087718	3.41298245614035	0.261894736842109	0.214842105263152	0.0570350877192994	4.64484210526316	2.82942105263158	5.83991228070176	5.97229824561404	8.03347368421053	8.91242105263159	8.82894736842105	0.0272631578947345	0.108140350877188	14.6434035087719	1.13554385964912	0.177578947368415	0.132859649122795	0.441491228070172	1.49189473684211	1.56529824561405	3.37563157894738	4.49880701754386	1.04294736842105	1.19461403508773
296	595	2.807122807	1.216140351	6.710631579	3.119614035	2.964035088	8.005578947	7.879526316	5.19908771929825	2.85380701754386	1.21926315789473	1.36887719298246	4.1020350877193	1.25922807017544	1.78940350877193	2.25187719298246	1.25145614035088	2.14117543859649	4.50950877192982	2.97075438596491	2.65475438596491	6.6550701754386	0.00466666666666747	0.0858596491228088	0.434315789473686	3.50545614035088	0.278561403508773	0.152842105263159	0.151385964912283	4.29085964912281	2.54266666666667	5.67814035087719	5.74045614035088	7.83135087719298	8.79152631578948	8.49542105263158	0.133649122807022	0.214140350877195	15.3385789473684	1.3000350877193	0.248789473684213	0.365000000000006	0.604719298245617	1.61747368421052	1.55982456140351	3.3950701754386	4.45821052631579	1.00743859649122	1.31670175438596
297	596	2.604733333	1.149933333	6.690666667	3.0154	2.906733333	7.950066667	7.909066667	5.49473333333332	2.90933333333333	1.25639999999999	1.2708	4.39673333333333	1.33266666666666	1.97146666666666	2.3342	1.2748	2.37446666666667	4.51886666666668	3.156	2.70753333333333	6.76160000000001	0.162666666666677	0.365933333333342	0.784066666666671	3.74240000000001	0.561133333333338	0.404133333333341	0.458466666666672	4.29753333333334	2.5448	5.75353333333334	5.80953333333334	7.92120000000001	8.82173333333334	8.56993333333334	0.263933333333329	0.282733333333327	15.9142	1.43646666666667	0.122266666666664	0.501066666666665	0.550533333333334	1.56226666666666	1.56286666666666	3.46493333333333	4.54546666666666	0.975599999999998	1.32293333333333
298	597	2.852366667	1.3087	6.896433333	3.132433333	3.096066667	8.148433333	8.2569	5.95446666666668	3.21493333333334	1.53750000000001	1.47920000000001	4.86126666666668	1.67066666666667	2.3273	2.35693333333332	1.18869999999999	2.48023333333332	4.55596666666665	3.30939999999999	2.92239999999998	6.69609999999998	0.0274000000000009	0.352900000000003	0.684400000000009	3.67816666666667	0.545933333333345	0.500066666666681	0.3504	4.62846666666668	2.94756666666668	6.01103333333334	6.10523333333335	8.24693333333334	9.27810000000001	8.98286666666667	0.381266666666671	0.289033333333334	16.5435333333334	1.54446666666667	0.182766666666679	0.602099999999998	0.581833333333334	1.63340000000002	1.65853333333336	3.70770000000002	4.76440000000002	1.02440000000002	1.32333333333335
299	598	3.001333333	1.4474	7.047666667	3.211466667	3.1416	8.244533333	8.382866667	6.54673333333335	3.56460000000001	1.94200000000002	1.68160000000001	5.33926666666668	2.04366666666668	2.63320000000001	2.2234	1.09673333333334	2.43306666666666	4.6026	3.1802	2.97593333333334	6.63353333333333	0	0.0558666666666561	0.354666666666654	3.48773333333332	0.323199999999995	0.203133333333323	0.0523333333333309	4.6838	2.9622	6.0008	6.14326666666667	8.35860000000001	9.41826666666667	9.12400000000001	0.211199999999996	0.199933333333338	16.8510666666667	1.442	0.163266666666666	0.456133333333335	0.407999999999998	1.8938	1.80966666666667	3.93586666666667	4.92553333333333	1.24320000000001	1.64946666666668
300	599	3.087333333	1.539385965	7.120807018	3.292263158	3.287578947	8.415087719	8.391473684	6.94954385964912	3.841	2.22008771929825	1.7670350877193	5.70601754385965	2.35771929824561	2.7960350877193	2.09721052631579	1.05661403508772	2.50531578947368	4.55535087719298	3.1250350877193	2.90043859649123	6.73687719298245	0	0.0168070175438594	0.313052631578947	3.35926315789474	0.325333333333332	0.104754385964911	0.0566491228070179	4.59399999999999	2.89552631578947	5.89542105263157	6.05150877192982	8.32870175438596	9.31449122807017	9.02363157894736	0	0.0381228070175444	16.977	1.20366666666667	0.0476491228070184	0.121122807017542	0.131192982456141	1.94491228070175	1.81701754385965	3.98956140350877	4.80012280701754	1.34689473684211	1.69752631578947
301	600	3.311016667	1.5935	7.265566667	3.440366667	3.352616667	8.54105	8.574916667	7.39646666666666	4.12175	2.6247	1.89568333333334	6.08453333333334	2.71191666666667	3.09476666666667	2.25935	1.17608333333333	2.4836	4.4958	3.1421	2.95503333333333	6.90736666666667	0	0	0.154749999999997	3.232	0.254066666666666	0.179799999999998	0	4.66956666666666	3.01846666666666	5.95943333333333	6.112	8.29725	9.37843333333333	9.1406	0	0.184850000000005	17.739	1.21763333333334	0.0741833333333343	0.30083333333334	0.477466666666671	1.99698333333333	1.96243333333333	4.24526666666666	4.79399999999999	1.47043333333333	1.74323333333333
302	601	3.259929825	1.543192982	7.328473684	3.415877193	3.410947368	8.705964912	8.606842105	7.74161403508772	4.16633333333333	2.76785964912281	1.76543859649123	6.34763157894736	2.59270175438596	3.12757894736842	2.11836842105262	1.22615789473684	2.24363157894737	4.40878947368421	3.23154385964912	2.89964912280702	6.7909649122807	0	0	0.143333333333329	3.43071929824561	0.243368421052616	0.128210526315781	0.0241052631578911	4.68114035087719	3.04324561403509	5.87300000000001	6.07026315789474	8.17321052631579	9.42549122807017	9.10170175438597	0.0488771929824572	0.206087719298248	18.3234210526316	1.19070175438596	0.233491228070172	0.356035087719293	0.667771929824563	1.77331578947368	1.79361403508772	4.32056140350878	4.74956140350877	1.28757894736842	1.71794736842106
303	602	3.0228	1.463633333	7.279866667	3.307433333	3.3834	8.8989	8.621666667	7.89809999999998	4.22846666666665	2.65743333333332	1.39973333333332	6.50323333333332	2.54223333333331	3.07563333333333	2.14336666666666	1.09953333333333	2.29549999999999	4.49286666666666	3.49776666666665	3.00669999999999	6.85483333333332	0.0922999999999976	0.172666666666652	0.455433333333317	3.80229999999998	0.582633333333312	0.31089999999998	0.242566666666656	4.66620000000001	2.97436666666667	5.88393333333334	6.04143333333334	8.20676666666667	9.50376666666668	9.15323333333334	0.145633333333343	0.202433333333341	18.7725333333333	1.40193333333334	0.256766666666669	0.453900000000004	0.473466666666674	1.62149999999999	1.57683333333335	4.24856666666667	4.57183333333334	1.09340000000001	1.4895
304	603	3.131298246	1.533736842	7.434280702	3.322649123	3.423140351	8.955736842	8.887894737	8.48242105263159	4.47731578947369	2.91996491228071	1.4920350877193	7.0010350877193	3.01161403508773	3.51064912280702	2.33422807017544	1.14664912280702	2.61989473684211	4.671	3.56863157894737	3.15445614035089	7.18750877192983	0.170824561403515	0.266929824561412	0.708789473684219	3.87591228070176	0.75928070175439	0.700807017543863	0.298543859649128	4.70719298245614	3.04035087719299	6.12356140350878	6.16498245614035	8.37470175438597	9.56982456140351	9.2571403508772	0	0.0731578947368497	19.4116315789474	1.32319298245614	0.116543859649127	0.387719298245619	0.338736842105272	1.88115789473684	1.76480701754386	4.37471929824562	4.68528070175439	1.19847368421052	1.58610526315789
305	604	3.085933333	1.609883333	7.48935	3.38045	3.539166667	9.031366667	9.054616667	9.1293	4.7719	3.40771666666666	1.72115	7.52131666666666	3.55831666666666	3.94915	2.38486666666667	1.35643333333333	2.71266666666666	4.8888	3.64483333333333	3.3542	7.21875	0.184200000000002	0.185000000000003	0.754200000000001	3.7661	0.711250000000003	0.649966666666669	0.257550000000002	4.68993333333333	3.02765	6.31705	6.26335	8.47415	9.68025	9.37533333333333	0.00598333333333392	0.148366666666672	19.8782	1.23118333333334	0.0657000000000068	0.322783333333338	0.363533333333338	1.97765	1.87236666666667	4.60323333333333	4.90736666666667	1.23566666666667	1.66053333333333
306	605	3.03654386	1.608842105	7.473473684	3.430035088	3.538070175	9.118280702	9.078017544	9.38514035087721	4.92278947368422	3.64845614035089	1.67028070175439	7.78440350877195	3.70956140350879	4.00961403508773	2.32940350877192	1.20980701754385	2.7061403508772	4.78021052631578	3.56771929824561	3.26145614035088	7.05924561403508	0.134421052631575	0.153473684210527	0.7449649122807	3.73564912280701	0.75464912280702	0.545087719298241	0.269350877192974	4.70722807017543	2.94256140350876	6.3035789473684	6.18329824561402	8.46907017543859	9.69521052631579	9.32615789473683	0.133684210526334	0.234561403508797	20.3716315789474	1.43549122807019	0.156964912280719	0.351719298245636	0.379403508771945	1.73824561403509	1.73491228070176	4.64271929824562	4.88057894736843	1.24105263157895	1.52842105263158
307	606	2.981133333	1.491533333	7.4652	3.3012	3.4396	9.144133333	9.006533333	9.60513333333334	5.14860000000001	3.74466666666667	1.61473333333334	8.02673333333334	3.81673333333334	4.05480000000001	2.23973333333333	1.15633333333333	2.7236	4.62913333333333	3.4844	3.13366666666666	7.09166666666667	0.0300666666666642	0.0848666666666709	0.678266666666669	3.666	0.704133333333339	0.475333333333333	0.215000000000013	4.9364	3.079	6.3778	6.3076	8.61380000000001	9.7718	9.39333333333334	0.127800000000004	0.257800000000007	20.7641333333333	1.51273333333334	0.155733333333339	0.419400000000008	0.414800000000006	1.68513333333333	1.7336	4.71413333333333	4.85733333333333	1.18806666666666	1.5468
308	607	3.147684211	1.590350877	7.688824561	3.376789474	3.611719298	9.329649123	9.291561404	9.91626315789474	5.46584210526316	3.87015789473685	1.72492982456141	8.263	4.19326315789474	4.19454385964913	2.34728070175438	1.28370175438597	2.8449649122807	4.60317543859649	3.62840350877193	3.2509649122807	7.26428070175439	0.0624561403508767	0.178157894736842	0.767157894736842	3.75898245614035	0.708263157894735	0.547000000000001	0.297280701754385	4.88985964912281	3.04628070175438	6.28433333333333	6.29270175438596	8.48408771929824	9.80729824561404	9.35222807017544	0.121087719298245	0.381614035087721	21.1133684210526	1.43545614035088	0.273245614035088	0.57978947368421	0.431947368421052	1.66340350877193	1.746	4.74985964912281	4.80794736842105	1.13231578947369	1.53014035087719
309	608	3.457859649	1.86177193	7.975192982	3.685280702	3.931578947	9.716368421	9.726175439	10.2420175438596	5.64871929824562	4.42812280701754	1.81489473684211	8.70933333333333	4.55814035087719	4.38694736842105	2.60029824561403	1.33052631578947	2.83715789473684	4.71568421052631	3.80159649122807	3.42666666666666	7.38647368421052	0.0347543859649114	0.207666666666666	0.711649122807014	3.73633333333333	0.877192982456138	0.579929824561401	0.269473684210525	4.77005263157895	2.92350877192982	6.25105263157895	6.221	8.36273684210527	9.76177192982456	9.33305263157895	0.0485614035087742	0.212315789473687	21.2805263157895	1.30010526315789	0.125877192982458	0.359140350877195	0.166263157894737	1.74521052631579	1.85650877192983	4.83449122807018	4.85440350877193	1.18543859649123	1.63175438596491
310	609	3.258933333	1.682866667	7.8062	3.4698	3.750933333	9.531666667	9.6458	10.7156	5.75573333333333	4.78039999999999	1.6272	9.08406666666666	4.78093333333333	4.59299999999999	2.61159999999999	1.31193333333333	2.76253333333332	4.85313333333333	3.80626666666666	3.51939999999999	7.60853333333333	0.0103999999999933	0.0814000000000015	0.674866666666659	3.75466666666666	1.05893333333333	0.656133333333331	0.220333333333327	4.67293333333333	2.9322	6.22106666666666	6.00179999999999	8.39113333333333	9.77199999999999	9.3076	0	0.00286666666666883	21.5652666666667	1.1462	0	0.0412666666666593	0.0602666666666663	1.69813333333334	1.84046666666667	4.93253333333334	4.9222	1.188	1.67306666666667
311	610	2.928466667	1.341883333	7.503783333	3.23265	3.50505	9.317483333	9.39235	11.2878166666667	5.99023333333334	4.9503	1.57531666666666	9.39238333333334	5.05366666666667	4.85308333333333	2.52858333333333	1.32605	2.84333333333335	4.87935000000001	3.70540000000002	3.47733333333334	7.65200000000001	0.121066666666668	0.0818166666666682	0.763999999999999	3.88436666666667	1.07488333333333	0.633683333333339	0.305883333333337	4.7193	2.93091666666667	6.3022	6.12476666666667	8.59286666666668	9.99648333333333	9.39070000000001	0.0214666666666669	0.0686000000000095	22.08545	1.22716666666668	0	0.239500000000022	0.348700000000013	1.69451666666667	1.78046666666667	4.98468333333334	4.92788333333334	1.22590000000001	1.76631666666667
312	611	2.941824561	1.371350877	7.600473684	3.268929825	3.625263158	9.426421053	9.483157895	11.7316842105263	6.23645614035087	5.31528070175438	1.70012280701754	9.81007017543859	5.36152631578947	5.05722807017544	2.47885964912281	1.32142105263158	2.91871929824562	4.75159649122807	3.73519298245614	3.4619298245614	7.62708771929825	0.133350877192981	0.208754385964911	0.714578947368419	3.81184210526316	1.02429824561403	0.669649122807017	0.306684210526314	4.77908771929825	3.00498245614035	6.34494736842105	6.31242105263158	8.68505263157895	10.0593157894737	9.54082456140351	0.122631578947371	0.181192982456142	22.4865438596491	1.45156140350877	0.13643859649123	0.496684210526318	0.490087719298247	1.70640350877193	1.79931578947369	5.0160350877193	4.85859649122807	1.37405263157895	1.78610526315789
313	612	2.97654386	1.555684211	7.808052632	3.202754386	3.650842105	9.652035088	9.621368421	11.9359298245614	6.23140350877192	5.44175438596491	1.58571929824562	9.88368421052632	5.5088596491228	5.22005263157895	2.47512280701755	1.38373684210527	2.99336842105263	4.75317543859649	3.83587719298245	3.43108771929824	7.62394736842104	0.141140350877192	0.211350877192984	0.725473684210521	3.58889473684212	0.918561403508774	0.742964912280699	0.261964912280714	4.82512280701753	3.07231578947368	6.44856140350876	6.31077192982455	8.65424561403509	9.91847368421053	9.4951052631579	0.0331052631578912	0.170789473684196	22.7098947368421	1.46708771929823	0.164052631578929	0.411087719298228	0.38736842105261	1.91250877192983	1.99419298245614	5.16891228070175	4.9310350877193	1.47973684210527	1.89171929824562
314	613	2.998754386	1.529263158	7.805245614	3.294280702	3.548473684	9.533982456	9.67554386	12.1896140350877	6.35203508771931	5.55245614035089	1.5081052631579	10.0262807017544	5.72677192982458	5.32673684210528	2.69768421052632	1.61126315789475	3.11712280701754	4.99157894736843	4.05931578947369	3.56852631578947	7.88596491228071	0.217350877192988	0.294877192982458	0.824105263157892	3.69403508771931	1.16596491228072	0.870842105263162	0.265912280701757	4.87175438596491	3.19373684210527	6.55368421052632	6.42452631578948	8.68507017543861	9.9901403508772	9.62707017543861	0.00992982456140435	0.170070175438599	23.0479824561404	1.34056140350878	0.0448245614035085	0.188947368421053	0.442473684210544	2.09738596491228	2.07843859649123	5.33466666666667	4.98659649122806	1.43136842105262	2.01643859649122
315	614	3.2103	1.635566667	7.958533333	3.541066667	3.685333333	9.703066667	10.00356667	12.6398	6.65576666666667	6.11330000000001	1.75833333333334	10.3989	6.23463333333334	5.65103333333334	2.84383333333333	1.74126666666666	3.3571	5.2314	4.1738	3.92963333333334	8.26266666666667	0.137166666666665	0.271499999999994	0.726366666666662	3.70426666666667	1.23459999999999	0.957999999999999	0.276999999999996	4.92766666666667	3.27333333333333	6.44636666666667	6.43976666666667	8.61013333333333	9.90406666666667	9.577	0	0.00420000000000027	23.4155	1.18713333333334	0.0169666666666678	0.0670666666666689	0.2241	1.92296666666667	1.76283333333333	5.19076666666667	4.78446666666667	1.2431	1.6249
316	615	3.326824561	1.757210526	8.090701754	3.584421053	3.737333333	10.05775439	10.15150877	12.8867719298246	6.6389649122807	6.41914035087719	1.90708771929825	10.8069649122807	6.47112280701754	5.87480701754386	2.6691052631579	1.48387719298246	3.3519649122807	4.99398245614035	4.00866666666667	3.80759649122807	8.28735087719298	0.118035087719299	0.13087719298246	0.726684210526317	3.73594736842106	1.17145614035088	0.924877192982458	0.244000000000001	5.23747368421052	3.53949122807017	6.95585964912281	6.66717543859649	9.02480701754386	10.3398771929825	9.85982456140351	0.0196842105263154	0.00522807017543906	24.0465789473684	1.2960350877193	0.0728245614035097	0.231298245614035	0.178070175438597	1.74617543859649	1.66477192982456	5.30768421052631	4.66131578947368	1.07017543859649	1.42340350877193
317	616	3.225315789	1.874649123	8.18722807	3.481368421	3.822315789	10.22198246	10.12017544	13.0139824561404	6.83642105263159	6.54210526315791	1.63119298245615	11.183298245614	6.59198245614035	5.82947368421053	2.49324561403508	1.27173684210526	3.13243859649121	4.76619298245614	3.79792982456139	3.62105263157894	8.09105263157894	0	0	0.576982456140342	3.67412280701754	0.987859649122788	0.630859649122805	0.0636666666666675	5.3349298245614	3.57228070175438	7.03615789473682	6.74884210526315	9.24273684210525	10.5328596491228	10.0711228070175	0.0411929824561364	0.00933333333332376	24.2377543859649	1.28480701754384	0.0241754385964819	0.294456140350852	0.417947368421028	2.00615789473685	2.01454385964912	5.83554385964912	4.95110526315789	1.19685964912281	1.86970175438596
318	617	3.307070175	1.847350877	8.270789474	3.383807018	3.994192982	10.30773684	10.19547368	13.3146666666667	7.21001754385966	6.79401754385966	1.44508771929825	11.3873157894737	6.94433333333336	5.97436842105264	2.60387719298248	1.39956140350878	3.30156140350878	5.01222807017545	3.90284210526316	3.74719298245616	8.15263157894738	0	0.023526315789477	0.509736842105265	3.68057894736842	1.24152631578948	0.557842105263165	0.0723684210526248	4.95412280701753	3.13698245614034	6.62610526315789	6.47522807017543	8.86407017543857	10.2478245614035	9.86108771929824	0.0324912280701697	0.0569122807017495	24.2786842105263	1.3130701754386	0.02835087719298	0.430894736842103	0.498228070175437	2.09187719298247	2.11840350877194	6.02470175438596	5.08571929824561	1.39961403508772	2.01207017543861
319	618	3.379526316	1.724421053	8.333438596	3.579157895	4.095087719	10.36170175	10.53580702	13.7080701754386	7.36552631578947	7.21159649122807	1.63356140350877	11.642350877193	7.39954385964912	6.22812280701754	2.65833333333334	1.45347368421053	3.34354385964912	5.05670175438597	4.0890701754386	3.97963157894737	8.37928070175439	0.0211929824561389	0.13417543859649	0.612614035087718	3.76249122807017	1.225	0.672789473684208	0.0477543859649098	4.63075438596491	3.02677192982456	6.52615789473684	6.3750350877193	8.48864912280702	10.1373157894737	9.74880701754386	0	0	24.5415789473684	1.43364912280702	0.0616842105263136	0.512807017543857	0.268842105263157	2.28778947368421	2.34175438596491	6.17136842105263	5.18645614035087	1.69712280701754	2.32387719298245
320	619	3.497929825	1.751070175	8.457561404	3.80854386	4.184947368	10.52840351	10.64514035	14.1446140350877	7.55592982456138	7.54750877192982	1.80124561403507	11.9980175438596	7.63477192982455	6.61412280701753	2.51549122807017	1.27273684210526	3.259	4.7714385964912	4.01485964912279	3.95687719298244	8.43521052631578	0.040754385964918	0.202035087719288	0.711561403508778	3.91598245614035	1.24263157894736	0.739192982456154	0.114929824561392	4.83329824561406	3.30861403508774	6.65419298245617	6.38359649122809	8.6472807017544	10.2746315789474	9.81050877192983	0.01949122807017	0.0736666666666631	24.8745614035088	1.57052631578947	0.0736491228070018	0.301543859649106	0.191403508771916	2.27507017543858	2.49592982456139	6.17421052631576	5.28936842105262	1.55289473684207	2.22933333333331
321	620	3.295719298	1.536263158	8.347245614	3.520157895	3.94045614	10.43729825	10.33738596	14.2984385964912	7.64128070175438	7.52	1.56284210526315	12.1137543859649	7.74729824561404	6.55257894736841	2.48175438596492	1.28591228070177	3.31612280701756	4.80705263157896	3.92696491228072	3.87633333333335	8.4222807017544	0.171175438596493	0.245473684210521	0.669964912280701	4.01515789473684	1.30233333333333	0.809456140350875	0.0885438596491221	4.99207017543861	3.27887719298247	6.69770175438597	6.54377192982458	8.8123157894737	10.325649122807	9.83380701754387	0.0319824561403489	0.168578947368419	25.4095964912281	1.53922807017543	0.107210526315782	0.36040350877192	0.347649122807008	2.03507017543857	2.38429824561402	6.07464912280701	5.21682456140349	1.29310526315788	1.91026315789472
322	621	3.134333333	1.499666667	8.351333333	3.357	3.770333333	10.34966667	10.408	14.5933333333333	7.64933333333333	7.85466666666667	1.38866666666667	12.289	8.17966666666667	6.597	2.892	1.774	3.74266666666667	5.21633333333333	4.365	4.18266666666667	8.88466666666667	0.252666666666667	0.232333333333333	0.823333333333333	4.03033333333333	1.39333333333333	1.20133333333333	0.249333333333333	4.91666666666667	3.03533333333333	6.56866666666667	6.53633333333333	8.57633333333333	10.3833333333333	9.76466666666667	0.133666666666667	0.211	25.7106666666667	1.587	0.148	0.276333333333333	0.479666666666667	1.95833333333333	2.10833333333333	6.17733333333333	4.90566666666667	1.11	1.78033333333333
323	622	3.367403509	1.55922807	8.520333333	3.445052632	4.038649123	10.617	10.88736842	15.1315789473684	7.90510526315788	8.37647368421051	1.54610526315789	12.6030701754386	8.6416842105263	6.96575438596489	2.95187719298245	1.71561403508772	3.67473684210526	5.08219298245614	4.50750877192983	4.22457894736842	8.87677192982456	0.0958947368421065	0.122228070175431	0.756105263157888	3.77626315789473	1.27499999999999	1.13650877192982	0.175719298245616	5.18554385964913	3.36619298245615	6.75003508771931	6.6220701754386	9.10508771929825	10.6689649122807	10.1595789473684	0.0523684210526254	0.253192982456126	25.9161052631579	1.54614035087719	0.254789473684196	0.225491228070171	0.433964912280688	2.00071929824561	2.00140350877193	6.36166666666665	4.82864912280701	1.35666666666666	1.92731578947368
324	623	3.308816667	1.48235	8.433883333	3.453316667	4.17685	10.69783333	10.9181	15.3824333333333	8.25651666666665	8.74539999999999	1.79538333333332	13.0599	9.01758333333331	7.20719999999999	2.57174999999997	1.38649999999997	3.33626666666664	4.74431666666664	4.20079999999997	3.97193333333331	8.60846666666664	0.0268499999999928	0.110600000000006	0.614649999999995	3.77978333333335	1.35135	0.895183333333324	0.0544333333333355	5.33991666666667	3.37743333333335	6.73761666666668	6.75953333333336	9.34853333333334	10.6410333333333	10.3800166666667	0.269016666666678	0.413550000000011	26.2411666666667	1.59290000000002	0.408783333333337	0.488316666666695	0.683550000000023	2.08943333333334	2.05546666666669	6.45861666666667	4.87765000000001	1.51178333333334	2.00141666666668
325	624	3.236833333	1.556666667	8.481166667	3.608166667	4.106833333	10.94466667	10.931	15.4976666666667	8.27166666666667	8.99833333333333	1.75016666666667	13.2108333333333	9.18183333333333	7.20083333333333	2.43433333333333	1.22133333333333	3.41333333333333	4.73066666666667	4.2585	4.0215	8.51333333333333	0	0.176333333333333	0.768333333333333	3.95616666666667	1.58283333333333	1.00816666666667	0.214833333333333	5.50216666666667	3.57366666666667	7.04116666666667	7.01683333333333	9.47816666666667	10.9668333333333	10.4671666666667	0.247333333333333	0.314333333333333	26.5398333333333	1.61166666666667	0.2775	0.466	0.476333333333333	2.02766666666667	2.1655	6.29383333333333	4.89983333333333	1.38933333333333	1.90083333333333
326	625	3.377105263	1.799578947	8.803912281	3.601912281	4.058333333	11.30675439	11.20296491	15.9216140350878	8.34738596491228	9.17919298245616	1.65173684210528	13.3709122807018	9.41471929824562	7.30140350877194	2.55821052631579	1.42580701754386	3.73194736842105	4.93338596491229	4.53049122807018	4.42156140350877	8.72687719298245	0	0.224789473684231	0.722701754385986	4.11317543859651	1.56012280701755	0.889403508771934	0.280561403508789	5.62596491228073	3.71345614035089	7.34300000000003	7.06261403508773	9.46384210526317	11.1924210526316	10.6402982456141	0.0776140350877199	0.197175438596484	26.8052807017544	1.41389473684209	0.0726491228070078	0.352017543859612	0.237473684210499	1.9218596491228	2.20654385964913	6.32405263157896	4.85024561403509	1.23647368421053	1.81459649122807
327	626	3.49422807	1.926280702	8.977175439	3.712491228	4.287	11.36885965	11.30007018	16.2295614035088	8.49792982456141	9.62505263157896	1.85857894736843	13.8101578947369	9.83494736842107	7.67192982456141	2.53049122807017	1.56168421052632	3.64636842105263	5.00038596491229	4.31542105263157	4.4031754385965	8.91063157894738	0.0177719298245637	0.145298245614036	0.634157894736849	4.07871929824562	1.50205263157895	0.774298245614038	0.107035087719302	5.36592982456141	3.42661403508772	7.04292982456141	6.88461403508772	9.30731578947368	10.8619649122807	10.3910526315789	0.110438596491221	0.329385964912275	27.0440350877193	1.40091228070175	0.0835964912280628	0.421157894736834	0.448035087719297	2.14738596491227	2.35317543859648	6.70233333333333	5.14049122807017	1.43949122807016	2.04612280701754
328	627	3.592066667	1.904816667	9.085883333	3.872433333	4.381216667	11.31211667	11.51588333	16.61435	8.45414999999999	9.87114999999999	1.84466666666667	14.08785	9.96318333333333	7.7798	2.66576666666666	1.55146666666666	3.53446666666667	5.13405	4.24691666666667	4.16778333333333	8.93783333333333	0.0374666666666669	0.230399999999998	0.964816666666666	4.11143333333333	1.7646	0.894949999999996	0.154733333333332	5.31908333333334	3.53535	7.10718333333334	7.00943333333333	9.39128333333333	10.84005	10.3719	0.0732833333333364	0.245600000000004	26.9901333333333	1.38286666666667	0.0268833333333354	0.263866666666666	0.389683333333333	2.15688333333333	2.34398333333334	6.87003333333334	5.34213333333333	1.5652	2.13955
329	628	3.458157895	1.777368421	9.045070175	3.735473684	4.28877193	11.19140351	11.47873684	16.8820701754386	8.67535087719297	10.0539649122807	1.73687719298246	14.2419298245614	10.202298245614	7.81675438596491	2.63305263157895	1.55526315789474	3.56447368421052	5.15228070175439	4.37866666666667	4.22677192982456	8.98531578947369	0.0715614035087652	0.322614035087712	1.04321052631579	4.24756140350876	2.0920350877193	1.13201754385964	0.292912280701749	5.29947368421053	3.52336842105264	7.01464912280702	6.94714035087719	9.41724561403509	10.896947368421	10.4454385964912	0	0.0200175438596473	26.9618245614035	1.22028070175438	0	0.0788421052631518	0.109228070175437	2.04780701754385	2.21757894736841	6.88647368421051	5.35091228070174	1.47031578947367	2.23501754385963
330	629	3.382122807	1.849210526	9.006684211	3.698912281	4.218701754	11.40421053	11.45273684	16.8986315789474	8.9999298245614	10.3502631578947	1.81366666666666	14.4342105263158	10.4144736842105	8.05577192982455	2.71196491228068	1.57482456140349	3.82640350877192	5.35110526315788	4.58105263157894	4.44773684210526	9.04073684210524	0.220596491228087	0.465947368421064	0.869491228070177	4.33036842105264	2.14503508771931	1.28347368421054	0.51064912280704	5.20612280701755	3.31822807017543	6.83743859649123	6.69382456140351	9.226	10.7780877192982	10.222649122807	0	0.0265614035087695	27.2993333333334	1.40450877192983	0	0.124631578947381	0.174438596491234	1.98835087719299	2.10619298245614	6.78980701754387	5.3529649122807	1.35603508771929	2.12149122807017
331	630	3.542982456	1.845017544	9.04254386	3.81345614	4.220578947	11.42666667	11.51029825	17.1131754385965	9.04980701754385	10.5688596491228	1.8978245614035	14.4943157894737	10.4556666666667	8.26777192982456	2.75082456140351	1.4300350877193	3.856	5.34322807017544	4.54784210526316	4.55426315789473	9.19271929824562	0.211947368421043	0.305157894736837	0.608631578947361	4.10740350877193	1.76943859649123	1.07864912280701	0.40277192982455	5.28964912280702	3.43498245614034	6.90938596491227	6.73431578947369	9.24738596491228	10.849947368421	10.2372280701754	0.0536315789473617	0.152017543859644	27.6501403508772	1.42752631578947	0.0816315789473635	0.321385964912279	0.433052631578941	2.25799999999999	2.29526315789473	7.02721052631579	5.43884210526315	1.41947368421052	2.18945614035087
332	631	3.335859649	1.648684211	8.979280702	3.647631579	4.180315789	11.37605263	11.50385965	17.5270350877193	9.24424561403509	10.8431403508772	1.80021052631578	14.8533157894737	10.9217192982456	8.37919298245613	2.55817543859648	1.338	3.62699999999999	5.16608771929824	4.3528245614035	4.45071929824562	9.10391228070175	0.134017543859656	0.177789473684214	0.763228070175453	4.1472105263158	1.73917543859651	1.15212280701756	0.39235087719299	5.26491228070176	3.57729824561404	7.11424561403509	6.88524561403509	9.35349122807018	10.9943157894737	10.4667719298246	0.123649122807009	0.0897719298245552	27.7965614035088	1.22045614035086	0.0277192982456004	0.335052631578945	0.394666666666651	2.54473684210531	2.51940350877196	7.18559649122811	5.53582456140352	1.47171929824564	2.42094736842109
333	632	3.594473684	1.973140351	9.34445614	3.695403509	4.467157895	11.84308772	11.85812281	17.790701754386	9.58149122807017	11.2337719298246	1.86591228070175	15.2112807017544	11.4205438596491	8.60621052631579	2.3489649122807	1.25573684210527	3.49298245614036	4.73829824561404	4.27949122807018	4.23175438596491	8.84033333333333	0.102105263157891	0.166842105263155	0.937052631578946	4.16217543859649	1.84333333333333	1.19840350877193	0.357035087719296	5.23805263157895	3.5258947368421	7.38889473684211	6.95457894736842	9.35578947368421	11.1467543859649	10.5870701754386	0	0	27.7855789473684	1.08401754385965	0.00726315789473828	0.102894736842103	0.242157894736845	2.35419298245614	2.38245614035087	7.24866666666667	5.33231578947368	1.31570175438596	2.30635087719298
334	633	3.820421053	2.121192982	9.330491228	3.991824561	4.686578947	12.04563158	11.97431579	17.7775438596491	9.50133333333333	11.3237192982456	1.91243859649122	15.1371754385965	11.4813859649123	8.74435087719297	2.55526315789473	1.41242105263157	3.65347368421052	4.84050877192982	4.34373684210526	4.47273684210526	9.17731578947368	0	0	0.520684210526323	3.81794736842105	1.47326315789474	0.779982456140351	0.0451052631578999	5.22012280701755	3.28354385964912	7.29684210526316	6.98405263157895	9.3419298245614	11.1411754385965	10.5486140350877	0	0.0565789473684189	27.905	1.23098245614035	0	0.125228070175441	0.318508771929824	2.11733333333334	2.17759649122807	7.27991228070176	5.10840350877193	1.20366666666667	1.92771929824562
335	634	3.665192982	1.845333333	9.258333333	3.999175439	4.671175439	11.91973684	11.93610526	17.8775789473684	9.60026315789473	11.3453684210526	1.90154385964911	15.1862631578947	11.6097894736842	8.66814035087718	2.9165614035088	1.79508771929827	4.0348070175439	5.2084561403509	4.63331578947371	4.7535263157895	9.4064912280702	0	0	0.387052631578935	3.91728070175437	1.45584210526314	0.846543859649117	0.0395263157894746	5.22573684210527	3.44717543859651	7.29459649122808	7.00696491228073	9.38503508771931	11.1644035087719	10.5027894736842	0.0657894736842071	0.31117543859647	28.3944561403509	1.60368421052631	0.17843859649122	0.361982456140347	0.54189473684211	2.11822807017544	2.29977192982457	7.26247368421054	5.41200000000001	1.26368421052632	2.05701754385967
336	635	3.517385965	1.712491228	9.379719298	3.743736842	4.592403509	11.8934386	11.88685965	18.1737719298246	9.7501052631579	11.6893157894737	2.0261052631579	15.4638421052632	12.0308421052632	8.85333333333333	2.96349122807018	1.67136842105263	4.10484210526316	5.28301754385965	4.72335087719298	4.93421052631579	9.44864912280702	0	0.0842105263157904	0.63522807017544	4.08742105263158	1.7641052631579	1.14815789473684	0.10142105263158	5.29757894736842	3.39564912280702	7.18159649122807	6.7699298245614	9.43433333333333	11.1183859649123	10.3905789473684	0.299298245614035	0.444736842105266	28.6648421052632	1.728	0.419754385964911	0.540000000000001	0.667614035087721	2.09256140350877	2.35824561403509	7.24375438596491	5.32636842105263	1.20475438596491	1.96078947368421
337	636	3.5186	1.760366667	9.4339	3.578433333	4.539866667	11.93246667	11.86176667	18.4167333333333	9.72199999999999	11.997	1.81923333333334	15.5400666666667	12.1977	8.99130000000002	2.78189999999999	1.41746666666666	3.719	5.01733333333333	4.51186666666665	4.78496666666666	9.37646666666667	0	0.111833333333338	0.535000000000008	3.88799999999999	1.61373333333333	0.88479999999999	0.0948333333333382	5.32756666666669	3.34140000000001	7.07046666666667	6.89053333333334	9.65833333333336	11.1631	10.3975666666667	0.283833333333319	0.27466666666665	28.5954666666667	1.79	0.339099999999988	0.443366666666661	0.631466666666664	2.26093333333332	2.50309999999998	7.52049999999998	5.42413333333332	1.32863333333331	2.02499999999999
338	637	3.413473684	1.749964912	9.169280702	3.584315789	4.397438596	11.90277193	11.98059649	18.6124912280702	9.73378947368421	11.9370526315789	1.5238245614035	15.6438421052632	12.088	8.94175438596491	2.73971929824561	1.51219298245614	3.79624561403509	5.04408771929825	4.45826315789473	4.69	9.45142105263158	0	0.184631578947365	0.736087719298243	4.06736842105263	1.80384210526315	0.982245614035086	0.327964912280699	5.40050877192982	3.59052631578948	7.43885964912281	7.14240350877193	9.76135087719299	11.3962456140351	10.7438596491228	0.0582982456140371	0	28.6840350877193	1.48224561403509	0.0128421052631538	0.215122807017541	0.360789473684209	2.34894736842106	2.51652631578948	7.64198245614036	5.53659649122807	1.42536842105264	2.07038596491228
339	638	3.406157895	1.741052632	9.345175439	3.698403509	4.429087719	11.81661404	12.09815789	18.7501929824561	9.87119298245614	12.1362807017544	1.54684210526317	15.8033157894737	12.3625964912281	8.99866666666667	2.84926315789474	1.70326315789474	3.98442105263158	5.10905263157895	4.48278947368421	4.76740350877193	9.51508771929825	0.00950877192982525	0.0325438596491239	0.881245614035089	4.02735087719298	1.75073684210526	1.10540350877193	0.166877192982462	5.44566666666667	3.56031578947369	7.60510526315789	7.18894736842106	9.53022807017544	11.3282280701754	11.000701754386	0	0	28.8133684210526	1.33508771929824	0.0586140350877195	0.221315789473676	0.24494736842105	2.13540350877193	2.43491228070175	7.57114035087718	5.32203508771929	1.32710526315789	1.988
340	639	3.431666667	1.650122807	9.316754386	3.603508772	4.395684211	11.82429825	12.04691228	18.6556315789474	9.86029824561402	12.4164561403509	1.45459649122805	16.0280350877193	12.4979122807017	9.1255789473684	2.99277192982455	1.85901754385963	4.20092982456138	5.20535087719297	4.72247368421052	4.8846842105263	9.71126315789472	0.00336842105263674	0	0.771350877192973	3.85921052631579	1.70921052631578	0.876263157894736	0.0489824561403483	5.16431578947367	3.34468421052633	7.36349122807019	7.11847368421054	9.52328070175439	11.2555789473684	10.9375438596491	0.142035087719285	0.22689473684208	29.1088947368421	1.57189473684208	0.179263157894731	0.549561403508761	0.427315789473672	2.10633333333334	2.3363859649123	7.88592982456143	5.26635087719299	1.37368421052634	1.99149122807017
341	640	3.665508772	1.833596491	9.516438596	3.828122807	4.639087719	12.29142105	12.31112281	18.7908596491228	9.93594736842105	12.5211754385965	1.54145614035088	16.3398245614035	12.5611052631579	9.35247368421053	2.93887719298245	1.79415789473684	4.21566666666666	5.29668421052631	4.80201754385964	4.87657894736842	9.76464912280701	0.0755789473684221	0.219192982456141	0.896017543859654	4.08817543859649	2.016	1.11122807017544	0.302052631578948	5.46785964912281	3.509	7.45164912280702	7.24075438596492	9.6170701754386	11.5799649122807	10.968052631579	0.0850877192982443	0.271298245614034	29.2491754385965	1.57973684210526	0.0299473684210527	0.530228070175437	0.443894736842104	2.20505263157895	2.43640350877193	8.06740350877193	5.383	1.48738596491228	2.24154385964913
342	641	3.618719298	1.856807018	9.597842105	3.995894737	4.503649123	12.30142105	12.46903509	19.3232456140351	10.1372982456141	12.7574912280702	1.69585964912282	16.5778070175439	12.8765087719298	9.55192982456141	3.00347368421048	1.7273684210526	4.33149122807016	5.46166666666665	4.92784210526314	4.98587719298242	10.0706140350877	0.200228070175443	0.533596491228067	1.05466666666668	4.51426315789474	2.0888596491228	1.41233333333334	0.463894736842102	5.80492982456141	3.68968421052633	7.50928070175439	7.44836842105263	9.54259649122806	11.8135789473684	11.1222456140351	0.237333333333342	0.376403508771944	29.5869473684211	1.74917543859651	0.152298245614041	0.458438596491239	0.551403508771941	2.35308771929823	2.55428070175438	8.13566666666666	5.6180701754386	1.57687719298245	2.3536140350877
343	642	3.801315789	2.059280702	9.699052632	3.946596491	4.529192982	12.36792982	12.56577193	19.5933157894737	10.3421754385965	13.108701754386	1.88140350877193	16.7550350877193	13.3826315789474	9.85094736842106	2.82756140350877	1.65864912280702	4.08819298245614	5.42415789473684	4.72164912280702	4.89256140350877	10.0494561403509	0.240824561403508	0.426912280701752	1.02263157894737	4.78071929824562	2.10259649122807	1.46738596491228	0.686333333333334	5.80643859649123	3.74924561403509	7.45254385964912	7.43961403508772	9.65714035087719	11.7846842105263	11.1326842105263	0.286754385964912	0.274859649122806	29.7320701754386	1.85142105263158	0.116508771929822	0.358385964912279	0.353228070175436	1.98135087719298	2.25122807017544	7.82538596491228	5.45505263157894	1.19601754385964	1.82512280701754
344	643	4.034416667	2.296666667	10.09178333	4.108883333	4.902816667	12.74961667	13.04918333	19.6664833333333	10.5894333333333	13.2906666666667	2.01821666666667	16.7891833333333	13.4887333333333	10.0516666666667	2.54193333333333	1.62221666666667	3.59938333333334	5.19665000000001	4.40745000000001	4.68911666666666	9.88026666666667	0.361200000000007	0.423166666666664	1.00620000000001	4.76708333333333	2.08746666666668	1.50366666666667	0.807166666666676	5.57145	3.74708333333334	7.47056666666667	7.2064	9.78783333333333	11.5384166666667	10.9487	0	0.0828500000000046	29.3709333333333	1.66846666666667	0	0.127266666666669	0.189916666666664	1.97578333333333	2.28358333333333	7.86	5.37546666666667	1.2187	2.07273333333333
345	644	3.774280702	1.901298246	9.871526316	3.80945614	4.729	12.59066667	12.87292982	19.8838771929824	10.5956666666667	13.5597368421053	1.98370175438596	16.7769649122807	13.5809298245614	10.1564736842105	2.96387719298247	1.96045614035088	3.9764912280702	5.40970175438598	4.71145614035089	5.18264912280703	10.1499649122807	0.29915789473686	0.299298245614051	0.908736842105284	4.68284210526315	2.02936842105265	1.34610526315791	0.54115789473685	5.49805263157893	3.79489473684209	7.62863157894737	7.13617543859647	9.98824561403507	11.6614210526316	11.0348421052632	0	0	29.3624912280702	1.31750877192982	0	0.166438596491244	0.163596491228077	2.01929824561407	2.25282456140352	7.92635087719298	5.27085964912281	1.35336842105264	2.26315789473686
346	645	3.324403509	1.361736842	9.394368421	3.38977193	4.372526316	12.16577193	12.48024561	19.9867192982456	10.5724561403509	13.7106140350877	1.91600000000001	16.8904736842105	13.7651754385965	10.1005087719298	3.13152631578947	1.90666666666667	4.46782456140351	5.7278245614035	4.92168421052631	5.48375438596491	10.3497543859649	0.15777192982457	0.203315789473688	0.846526315789483	4.69887719298247	2.25771929824562	1.17238596491229	0.468929824561427	5.44235087719298	3.75121052631579	7.71312280701754	7.18068421052631	9.77714035087718	11.8901578947368	10.9744561403509	0.264543859649121	0.105035087719308	29.7848596491228	1.50454385964913	0.190578947368428	0.653912280701753	0.450368421052633	2.25791228070175	2.29517543859649	7.73228070175439	5.21438596491228	1.30182456140351	2.20905263157896
347	646	3.286473684	1.521578947	9.422666667	3.522561404	4.328403509	12.19605263	12.5992807	20.0823157894737	10.8535438596491	13.852947368421	1.92373684210526	17.1537368421053	14.1734385964912	10.0911929824561	3.07784210526313	1.86784210526312	4.41142105263155	5.84010526315786	5.02919298245611	5.36563157894734	10.5258070175438	0	0	0.681596491228041	4.30171929824558	2.0924736842105	1.1844035087719	0.274789473684179	5.76875438596492	3.97773684210526	7.96284210526315	7.58261403508771	9.92573684210526	12.0068596491228	11.1573684210526	0.509263157894738	0.267508771929826	30.2428771929825	1.71033333333334	0.345982456140346	0.673263157894732	0.527526315789471	2.22664912280703	2.4614210526316	7.8680350877193	5.18589473684211	1.34714035087719	2.22957894736843
348	647	3.658666667	1.952333333	9.942	3.683333333	4.661	12.615	12.76666667	20.3646666666667	11.18	14.078	2.122	17.429	14.4043333333333	10.4746666666667	3.21533333333333	2.091	4.55433333333333	5.808	5.18233333333333	5.48333333333333	10.5063333333333	0.094	0.191333333333333	0.937666666666667	4.369	2.33033333333333	1.521	0.453666666666667	5.778	3.85766666666667	7.80233333333333	7.56933333333333	9.98	11.8116666666667	11.2513333333333	0.165666666666667	0.129	30.5566666666667	1.76833333333333	0.159	0.244	0.139	1.994	2.52733333333333	8.20733333333333	5.23733333333333	1.432	1.99233333333333
349	648	3.774070175	1.949245614	10.07470175	3.853140351	4.832596491	13.01084211	13.02638596	20.3119824561403	11.2775263157895	14.1387368421053	2.06394736842105	17.7019473684211	14.6170350877193	10.6331929824561	3.27284210526313	1.90029824561403	4.55503508771928	5.34535087719297	5.15042105263157	5.27056140350876	10.7045438596491	0.164298245614028	0.469947368421041	0.801807017543844	4.41471929824559	2.40099999999998	1.51333333333332	0.58114035087718	5.46815789473686	3.50229824561404	7.16980701754386	7.10777192982456	9.5528596491228	11.4860877192982	10.8829122807018	0.000315789473672453	0.223596491228053	30.6227368421053	1.8325789473684	0.189789473684184	0.263368421052602	0.194912280701736	2.087350877193	2.55071929824563	8.43070175438596	5.45884210526316	1.34147368421053	2.08035087719299
350	649	4.0015	2.10685	10.19658333	4.042333333	5.1415	13.19041667	13.48663333	20.2044666666667	11.20545	14.2732833333333	2.01788333333333	17.7221333333333	14.79885	10.5635333333333	2.98541666666667	1.46724999999999	4.3332	5.12498333333333	4.80733333333333	5.00334999999999	10.6143	0.162433333333333	0.45568333333333	0.983833333333329	4.64253333333333	2.3906	1.49796666666667	0.398666666666663	5.26036666666668	3.39061666666668	7.11348333333334	7.00840000000001	9.58023333333334	11.4894833333333	10.8104	0.0610500000000009	0.40326666666667	30.6027333333333	1.80061666666667	0.295400000000003	0.656033333333339	0.434283333333338	2.06953333333334	2.3613	8.42138333333334	5.60691666666667	1.34033333333334	2.26586666666667
351	650	3.623491228	1.837298246	9.920087719	3.761754386	5.083157895	13.12307018	13.27812281	20.5787368421053	11.325298245614	14.701649122807	2.15821052631577	17.7351403508772	15.0450526315789	10.6543157894737	3.15792982456141	1.82214035087721	4.54171929824563	5.51961403508775	5.01708771929826	5.41729824561405	10.6140877192982	0.363912280701771	0.391947368421057	1.17382456140351	4.75929824561406	2.63447368421054	1.59336842105265	0.255877192982436	5.4826140350877	3.50194736842104	7.56352631578948	7.4845087719298	9.9386842105263	11.7650877192982	11.2467719298245	0	0.213228070175418	30.593350877193	1.46724561403505	0.0460526315789396	0.3112280701754	0.148438596491204	2.53235087719296	2.63985964912279	8.72384210526313	5.86312280701752	1.64828070175437	2.65749122807016
352	651	3.435614035	1.801333333	9.850368421	3.666789474	4.879561404	12.97863158	12.99380702	20.6428421052632	11.0359122807017	14.5709824561403	1.80168421052631	17.4588070175439	15.0040526315789	10.5228245614035	3.09847368421054	1.91380701754387	4.47508771929825	5.5332105263158	5.1892105263158	5.42685964912281	10.5128596491228	0.346719298245604	0.237807017543856	0.919894736842101	4.66466666666666	2.51554385964912	1.39757894736842	0.247824561403509	5.62233333333334	3.53768421052632	7.70138596491229	7.58791228070176	9.9540350877193	11.9458596491228	11.3265263157895	0.0375964912280698	0.195017543859648	30.8139649122807	1.68238596491228	0	0.316210526315794	0.195035087719301	2.55054385964911	2.76235087719298	8.78863157894737	5.81833333333333	1.50457894736842	2.42457894736841
353	652	3.608754386	1.971	9.986333333	3.989298246	4.92522807	12.83564912	13.14480702	20.6790175438596	10.684701754386	14.4833157894737	1.57345614035088	17.4337192982456	14.6894035087719	10.6688421052632	3.08412280701755	1.81724561403511	4.51143859649124	5.80592982456141	5.07450877192984	5.41792982456142	10.7367543859649	0.0155614035087654	0.0134385964912268	0.548245614035085	4.27036842105264	2.15750877192982	1.19838596491228	0.0174912280701694	5.44164912280701	3.42563157894735	7.56836842105262	7.37529824561402	9.78850877192982	11.8826842105263	11.0935087719298	0.35477192982454	0.421017543859632	31.0779298245614	1.89936842105261	0.304175438596471	0.641105263157874	0.5496842105263	2.19792982456139	2.60436842105262	8.69885964912279	5.6347543859649	1.14740350877192	2.0808596491228
354	653	3.592649123	1.784017544	10.11573684	4.215947368	5.155473684	13.14675439	13.53003509	20.6279824561403	10.6594210526316	14.4814912280702	1.38650877192982	17.6097894736842	14.5532807017544	10.6801052631579	2.84456140350876	1.44814035087718	4.25664912280699	5.47498245614033	4.63515789473682	5.13089473684209	10.5559824561403	0	0.0764561403508743	0.496666666666658	4.11752631578947	2.16550877192982	1.2909649122807	0.0763157894736747	5.51363157894738	3.71543859649123	7.79450877192982	7.62864912280702	10.0496666666667	12.118649122807	11.362701754386	0.262350877192997	0.180526315789482	31.1504912280702	1.73901754385964	0.207947368421057	0.67626315789474	0.607719298245614	2.28173684210528	2.79698245614035	8.87938596491228	5.56236842105264	1.39761403508774	2.18573684210528
355	654	3.34777193	1.683333333	10.10796491	3.949315789	5.175421053	13.44584211	13.50029825	20.5517719298246	10.8551052631579	14.4427719298246	1.28954385964914	17.4946842105263	14.7287894736842	10.391	2.67798245614037	1.52221052631579	4.15770175438599	4.91264912280703	4.48405263157895	5.14257894736843	10.5294736842105	0.0181228070175359	0.122368421052611	0.63838596491226	4.53519298245612	2.48268421052629	1.39117543859647	0.301070175438575	5.63471929824562	3.85854385964914	7.91166666666667	7.34282456140352	10.1936315789474	12.2464385964912	11.5563684210527	0.0324561403508772	0.167368421052629	31.0869649122807	1.72845614035086	0.0817894736842056	0.39154385964911	0.439052631578938	2.54085964912281	2.91719298245615	8.97961403508772	5.65435087719299	1.64659649122806	2.35859649122807
356	655	3.372385965	1.670421053	10.34161404	3.794245614	5.076561404	13.41845614	13.4252807	21.1851228070176	11.3882807017544	15.1645438596491	2.10800000000001	17.9219649122807	15.4495614035088	10.9200701754386	2.75482456140351	1.83354385964913	4.45491228070176	5.36914035087721	5.01894736842107	5.72952631578949	11.2195087719298	0.164736842105264	0.0943508771929844	0.793964912280708	4.60735087719298	2.57435087719298	1.36963157894736	0.202859649122808	5.64957894736842	3.92131578947369	7.83228070175438	7.15966666666666	10.0923684210526	12.2167894736842	11.3658245614035	0.143771929824573	0.370912280701779	31.3161052631579	1.8271754385965	0.0540175438596571	0.352280701754393	0.4771754385965	2.65801754385966	2.89592982456141	9.06043859649125	5.71208771929826	1.53061403508773	2.21722807017545
357	656	3.839754386	1.935421053	10.57559649	4.121631579	5.068912281	13.62977193	13.69719298	21.7611403508772	11.8311754385965	15.7446666666667	2.45059649122806	18.3070701754386	15.912350877193	11.4148070175439	2.87729824561404	1.64794736842106	4.46150877192983	5.67317543859649	5.17577192982456	5.75849122807018	11.3576666666667	0.288877192982455	0.519333333333335	1.0329649122807	4.73373684210527	2.6691052631579	1.55835087719298	0.510631578947372	5.54856140350877	3.77798245614034	7.66605263157895	7.34849122807017	9.86214035087719	12.1001929824561	11.139	0.142736842105264	0.328333333333331	31.6716666666667	1.61910526315789	0.0836491228070174	0.420508771929823	0.595456140350881	2.487	2.68417543859649	9.12135087719298	5.68312280701754	1.50471929824562	2.16670175438597
358	657	4.077122807	2.212701754	10.54792982	4.359631579	5.346824561	14.01796491	14.05575439	22.0690701754386	12.0469298245614	15.8730701754386	2.32914035087721	18.6230526315789	16.0699122807018	11.5071754385965	2.89845614035086	1.50510526315787	4.33242105263155	5.5879298245614	4.80757894736842	5.41194736842106	11.2537894736842	0.0793508771929683	0.491596491228066	1.13291228070174	4.66117543859646	2.58156140350873	1.64552631578945	0.301456140350846	5.67177192982456	3.76422807017545	7.74643859649122	7.4184210526316	10.0958245614035	12.0572982456141	11.2666315789474	0	0.0190526315789575	31.7265964912281	1.41214035087724	0.00942105263159186	0.277771929824594	0.166526315789527	2.1880350877193	2.40959649122808	9.1045614035088	5.87196491228071	1.40022807017544	1.98438596491229
359	658	4.141526316	2.324245614	10.71817544	4.388052632	5.537842105	14.2134386	14.26761404	22.1152631578947	12.0659122807018	16.066052631579	2.20687719298246	18.7732807017544	16.1982280701754	11.6133859649123	2.89643859649123	1.72422807017543	4.38949122807018	5.46094736842105	4.77870175438597	5.3338245614035	11.0392280701754	0.430614035087714	0.447859649122806	1.38966666666666	5.04366666666666	2.73461403508772	2.02315789473683	0.520578947368425	6.05463157894737	4.06843859649122	7.94035087719297	7.50868421052631	10.4575614035088	12.3112631578947	11.6023333333333	0	0	31.3027368421053	1.27398245614034	0	0.0349122807017633	0	2.33145614035088	2.57591228070175	9.2289649122807	5.89157894736842	1.4208947368421	2.17466666666667
360	659	4.066070175	2.170912281	10.77984211	4.208350877	5.473684211	14.19403509	14.24368421	22.03	11.8514561403509	16.1238421052632	2.04982456140351	18.7708245614035	16.498052631579	11.6759649122807	3.02208771929823	1.99098245614034	4.42754385964912	5.55449122807017	5.02215789473684	5.65677192982456	10.8605087719298	0.584631578947376	0.673894736842108	1.46208771929825	5.2199649122807	3.02396491228071	1.89361403508772	0.829508771929835	6.00875438596491	3.88738596491228	7.98617543859649	7.62050877192983	10.386	12.3544210526316	11.5463684210526	0	0.00300000000000299	31.4072982456141	1.08647368421054	0	0	0	2.4091754385965	2.67340350877193	9.41647368421053	5.76473684210525	1.55336842105263	2.3408947368421
361	660	4.066368421	2.203122807	10.91557895	4.246035088	5.55454386	14.38407018	14.40491228	22.0963684210526	11.5641754385965	16.0882456140351	1.78019298245614	18.4845789473684	16.3904385964912	11.6073859649123	3.00752631578947	1.9158947368421	4.54957894736842	5.77945614035087	5.15940350877193	5.82050877192982	10.9902105263158	0.286228070175439	0.499842105263158	1.23905263157895	4.86091228070176	2.89528070175439	1.5570350877193	0.514333333333333	5.82205263157894	3.67422807017543	7.85936842105263	7.69040350877193	10.1341578947368	12.3731403508772	11.5998245614035	0.0920350877192964	0.147333333333332	31.8878421052632	1.69575438596491	0.0094210526315769	0.461140350877188	0.415631578947363	2.07729824561404	2.31677192982456	9.20287719298246	5.54701754385965	1.2200701754386	2.13485964912281
362	661	3.827947368	1.969719298	10.62547368	4.101947368	5.544017544	14.22726316	14.32950877	22.3626666666667	11.7541929824562	16.3389298245614	1.75019298245616	18.5438596491228	16.515298245614	11.7014912280702	3.00810526315789	1.806	4.75919298245615	6.0000350877193	5.18845614035089	5.78259649122807	11.2358771929824	0.303526315789477	0.326912280701759	1.02575438596492	4.66289473684212	2.74368421052631	1.56249122807017	0.361684210526335	5.86785964912282	3.89668421052632	7.84496491228071	7.77564912280702	10.1083684210526	12.479701754386	11.7654736842105	0.123280701754399	0.259228070175419	32.0693684210526	1.96068421052631	0.205070175438602	0.6262807017544	0.629859649122811	2.13580701754385	2.38929824561402	9.08122807017543	5.69124561403508	1.19336842105262	2.19719298245613
363	662	3.822122807	1.989561404	10.58031579	4.113473684	5.399561404	14.14363158	14.3494386	22.3068070175439	11.9320877192983	16.4980350877193	1.90098245614037	18.8769824561404	17.0090175438597	11.6905263157895	2.91457894736843	1.62654385964914	4.52073684210527	5.81775438596492	5.06738596491229	5.67505263157896	11.2385438596491	0.337000000000011	0.298052631578941	0.990070175438595	4.944	2.7981403508772	1.62294736842105	0.262315789473684	5.91454385964913	4.02264912280702	7.84175438596491	7.86326315789474	10.2558070175439	12.5150175438596	11.7955438596491	0.0143508771929834	0.225649122807023	32.1215964912281	1.91926315789475	0.151807017543869	0.432421052631593	0.330333333333352	2.31319298245613	2.76928070175437	9.38785964912279	5.88099999999998	1.53707017543858	2.47063157894736
364	663	3.966614035	2.102105263	10.90682456	4.283789474	5.504385965	14.34287719	14.58352632	22.1407719298246	11.7236140350877	16.1814561403509	1.63189473684211	18.8550877192982	16.6945614035088	11.3663684210526	3.05898245614036	1.85438596491229	4.74417543859651	5.81168421052632	5.12454385964914	5.83475438596493	11.2578771929825	0	0.163052631578947	1.00243859649123	4.98380701754387	2.58301754385965	1.49066666666666	0.147508771929825	5.74271929824562	3.83870175438596	7.56673684210527	7.68573684210526	10.2642631578947	12.450298245614	11.7517368421053	0	0.095070175438602	32.0909298245614	1.80208771929825	0.031438596491228	0.157087719298238	0.195807017543854	2.37921052631578	2.85212280701755	9.73115789473684	5.97617543859648	1.50270175438596	2.54461403508771
365	664	4.331333333	2.251385965	11.12045614	4.390824561	5.956263158	14.62582456	14.96157895	22.2997894736842	11.796	16.2007719298245	1.41487719298244	18.8565087719298	16.4822456140351	11.6537894736842	3.66499999999999	2.57087719298245	5.40515789473683	6.46966666666667	5.75040350877193	6.53808771929825	12.0425263157895	0.136719298245615	0.258947368421058	1.16754385964912	4.93963157894737	2.55736842105264	1.62261403508772	0.499807017543863	5.77077192982456	3.97408771929825	7.81768421052632	7.58219298245615	10.3546140350877	12.6447368421053	11.8376842105263	0	0.0955614035087716	31.9571052631579	1.91528070175438	0.0519999999999904	0.231578947368404	0.370842105263146	2.387	2.54252631578948	9.7840350877193	5.78201754385966	1.27824561403509	2.43368421052632
366	665	4.232894737	2.205561404	10.97607018	4.332947368	5.641280702	14.42380702	14.78638596	22.661052631579	12.253403508772	16.6084736842105	1.98708771929826	19.266	16.9683684210527	12.2735614035088	3.60277192982454	2.38689473684211	5.20968421052628	6.20426315789473	5.57363157894734	6.47494736842104	12.0157543859649	0.38105263157895	0.279210526315791	1.25794736842106	5.20921052631578	2.58254385964913	1.9211403508772	0.754017543859654	6.0896842105263	4.12966666666664	8.1611929824561	7.96614035087717	10.5797368421052	12.671298245614	11.9585614035087	0.073175438596504	0.238842105263157	32.0256842105263	2.0751754385965	0.13819298245614	0.572719298245627	0.386210526315793	2.60777192982456	2.74835087719296	9.90685964912279	5.70064912280701	1.54236842105262	2.60659649122807
367	666	3.850964912	2.018350877	10.76684211	3.943508772	5.310842105	14.13622807	14.26647368	22.7618421052632	12.5629824561404	16.8358245614035	2.23898245614033	19.5020350877193	17.2737894736842	12.2162807017544	2.8774210526316	1.85749122807019	4.71936842105264	5.81157894736844	4.92275438596492	6.1301754385965	11.3161403508772	0.00531578947368563	0.0378596491228114	0.74717543859649	4.77059649122809	2.11596491228073	1.48457894736843	0.219526315789495	6.08796491228072	4.01173684210529	7.95264912280704	7.78480701754388	10.6497719298246	12.6539473684211	11.7516666666667	0.118771929824554	0.198526315789446	32.1415614035088	1.81496491228069	0.0350877192982335	0.71714035087718	0.279456140350872	2.81508771929823	2.96982456140349	9.88919298245613	6.05999999999999	1.7128596491228	2.60143859649121
368	667	4.177315789	2.121385965	10.88868421	4.004684211	5.595596491	14.64342105	14.73652632	22.8771403508772	12.3883859649123	16.8860350877193	2.21059649122807	19.4719824561403	17.5028771929825	12.0656315789474	2.63477192982455	1.52284210526315	4.64201754385964	5.75836842105262	5.06214035087718	6.09214035087719	11.1822631578947	0	0.02824561403509	0.600631578947374	4.51212280701754	2.20875438596492	1.13621052631579	0	5.9778596491228	4.08750877192982	7.90652631578947	7.71670175438596	10.6306842105263	12.8980350877193	11.6928421052632	0.126315789473681	0.0905263157894742	32.1740175438596	1.83278947368421	0.0113859649122805	0.459315789473682	0.398543859649129	2.69001754385965	2.78240350877193	9.99150877192983	6.08270175438597	1.60063157894737	2.39156140350878
369	668	4.010070175	2.093596491	11.00031579	4.24122807	5.646175439	14.71268421	14.88849123	23.0623684210526	12.4645789473684	17.0818771929824	2.41170175438595	19.761649122807	17.7359824561403	12.4019298245614	3.02877192982453	1.63666666666665	4.71366666666665	5.96159649122805	5.47699999999999	6.38903508771928	11.7416842105263	0.0494035087719288	0.294894736842104	0.650456140350874	4.87229824561403	2.37333333333332	1.22652631578947	0.0879649122807032	6.11870175438596	4.22243859649122	8.2168596491228	7.99859649122807	10.585649122807	12.9744210526316	11.8549298245614	0.0107719298245691	0	32.2501228070175	1.99133333333334	0.0148245614035141	0.382157894736849	0.601649122807023	2.68933333333333	2.70371929824562	10.2006140350877	6.02094736842105	1.50915789473684	2.45752631578948
370	669	3.948140351	2.207070175	11.05098246	4.180736842	5.617157895	14.88394737	14.7362807	23.2221578947369	12.7842280701755	17.3981403508772	2.50557894736844	20.0926666666667	17.888350877193	12.5419824561404	3.41077192982457	2.12147368421054	5.23664912280703	6.26021052631579	5.69594736842107	6.6862807017544	12.0995263157895	0.136298245614039	0.176701754385958	0.805438596491223	4.83510526315789	2.32491228070176	1.2931052631579	0.194140350877188	5.95933333333333	3.95101754385965	8.25284210526316	7.68422807017544	10.7415263157895	12.6287894736842	11.8631754385965	0	0.0330350877192936	32.2251403508772	1.88143859649121	0.0941578947368311	0.363649122807	0.599789473684193	2.72735087719299	2.69154385964913	10.3881578947369	6.02385964912282	1.56294736842106	2.44310526315791
371	670	3.811351852	1.934314815	10.91955556	3.905925926	5.376537037	14.95711111	14.52609259	23.2320185185185	12.7404259259259	17.508037037037	2.22566666666665	19.7237037037037	17.863	12.6554259259259	3.23527777777776	2.02187037037035	5.19040740740742	5.90235185185184	5.35296296296295	6.40218518518516	11.7255925925926	0.212611111111154	0.053870370370397	1.05574074074077	4.87392592592597	2.51166666666671	1.45270370370374	0.236407407407447	5.91757407407403	3.92790740740738	8.15966666666665	7.73320370370369	10.8313148148148	12.7120740740741	12.0757962962963	0.0131481481481556	0.0263518518518617	32.0583518518519	1.93353703703706	0.120222222222224	0.381962962962994	0.560666666666706	2.5874259259259	2.62357407407405	10.3514444444444	6.14166666666665	1.56227777777776	2.38127777777775
372	671	3.596666667	1.808	10.713	3.974666667	5.251	14.89466667	14.43833333	23.2456666666667	12.4696666666667	17.2963333333333	1.763	19.5143333333333	17.8973333333333	12.428	2.93433333333333	1.53366666666667	4.80266666666667	5.51266666666667	5.01633333333333	6.07033333333333	11.5766666666667	0.225666666666667	0	0.868333333333333	4.799	2.58066666666667	1.28333333333333	0.325666666666667	5.89333333333333	4.02466666666667	8.12766666666667	7.834	10.66	12.794	12.1583333333333	0.133666666666667	0.438	32.4826666666667	2.063	0.28	0.670666666666667	0.648	2.854	2.81333333333333	10.3726666666667	6.114	1.575	2.71733333333333
373	672	3.797894737	2.05945614	10.88666667	4.304473684	5.379561404	14.96561404	14.98010526	23.1831228070175	12.2693333333333	17.1655087719298	1.60998245614034	19.6034912280702	17.960701754386	12.1348245614035	2.94443859649121	1.5056842105263	4.8406842105263	5.85587719298245	5.05621052631577	6.04703508771927	11.8101578947368	0.0637368421052613	0	0.424543859649127	4.46373684210528	2.14324561403509	0.854561403508771	0.0289473684210533	6.02180701754384	3.9787543859649	8.35928070175438	7.84936842105264	10.8622105263158	12.8462280701754	12.1869122807017	0.267192982456159	0.580631578947389	32.7215087719298	2.23531578947371	0.494614035087734	0.810614035087736	0.667210526315816	2.71263157894733	2.90407017543857	10.4059649122807	6.01033333333331	1.53878947368419	2.83794736842103
374	673	3.946929825	2.325473684	11.2745614	4.323666667	5.596245614	14.97631579	15.28594737	23.398649122807	12.6763859649123	17.3957719298246	2.05726315789474	19.8605614035088	18.1787368421053	12.5392105263158	3.15887719298246	1.71087719298246	5.03173684210527	5.92833333333333	5.14421052631579	6.25656140350877	12.0220701754386	0	0	0.402666666666665	4.5507894736842	2.35029824561403	0.961263157894736	0	6.38263157894737	4.12689473684211	8.53584210526316	8.1670350877193	10.9175964912281	13.1500877192982	12.2244035087719	0.396210526315793	0.674508771929827	33.0424561403509	2.30964912280702	0.256491228070178	0.795122807017547	0.69884210526316	2.56310526315789	2.82159649122807	10.3171052631579	5.87350877192982	1.32366666666667	2.58287719298246
375	674	4.240175439	2.355719298	11.70675439	4.405263158	6.01045614	15.19184211	15.469	23.7095263157895	12.8382982456141	17.6126315789474	2.02180701754388	20.0868771929825	18.2942807017544	12.709649122807	2.92917543859652	1.53578947368423	4.96680701754388	5.62515789473686	5.04000000000001	6.20226315789475	11.8504912280702	0.0171754385964919	0.0718596491228145	0.477140350877206	4.70031578947368	2.61178947368422	1.08182456140351	0.0408070175438707	6.25770175438596	3.99957894736843	8.30659649122807	8.07936842105262	10.4499122807018	12.9399824561403	11.9851228070175	0.167929824561397	0.124578947368405	33.0775964912281	1.93947368421052	0.0872280701754327	0.38705263157894	0.509368421052627	2.78056140350879	2.83298245614036	10.2968245614035	5.55843859649123	1.23822807017545	2.49112280701755
376	675	4.373614035	2.053859649	11.36266667	4.183052632	5.712561404	15.28840351	15.46126316	23.7253157894737	12.781350877193	17.7555614035088	1.93071929824562	20.1586666666667	18.334649122807	12.7051578947368	3.07357894736842	1.53042105263157	4.82826315789473	5.6320350877193	5.18287719298245	6.09524561403509	11.7808771929825	0.120649122807009	0.106438596491228	0.888333333333325	5.15854385964912	2.72815789473685	1.46447368421052	0.316491228070174	6.35442105263159	4.18531578947369	8.49022807017544	8.19254385964913	10.7813157894737	13.1142456140351	12.3464912280702	0.00719298245613764	0.0406315789473724	32.6703157894737	1.70114035087718	0.184999999999991	0.131666666666664	0.260491228070173	3.14236842105262	3.35417543859649	10.7235087719298	6.18231578947368	1.51819298245613	3.06140350877193
377	676	4.327105263	2.185333333	11.14601754	4.329754386	5.799947368	15.57419298	15.6105614	23.5813333333333	12.6903684210526	17.8676315789474	1.86557894736842	19.9015263157895	18.3728771929825	12.6448947368421	3.43170175438595	2.10057894736841	5.33247368421052	5.96378947368421	5.7259298245614	6.626649122807	12.3791403508772	0.383280701754394	0.515877192982459	1.60670175438597	5.8683157894737	2.91207017543861	1.97005263157896	0.550508771929835	6.2118947368421	4.14384210526316	8.62910526315789	8.25345614035088	11.065350877193	13.0452105263158	12.4294561403509	0.0870701754385974	0.0804912280701854	32.4483859649123	2.07001754385965	0.233140350877204	0.366929824561415	0.298614035087727	3.32510526315789	3.48771929824562	11.0528771929825	6.43747368421054	1.68477192982455	3.19450877192982
378	677	4.114649123	2.233157895	11.24001754	4.388333333	5.901122807	15.47354386	15.50431579	23.4854561403509	12.6186315789474	17.9712105263158	1.93110526315789	20.0225263157895	18.4496666666667	12.6719649122807	3.36580701754387	2.19612280701757	5.60407017543862	6.16401754385968	5.68831578947369	6.72729824561406	12.6938070175439	0.105666666666674	0.179543859649139	1.35008771929827	5.37496491228071	2.58280701754386	1.62222807017543	0.247859649122809	6.0882280701754	3.96084210526312	8.37568421052632	8.06150877192981	10.6592280701754	12.8765263157894	12.1065438596491	0	0	32.4018245614035	1.87508771929823	0.0286491228070198	0.361333333333341	0.16864912280701	3.26989473684209	3.33603508771927	11.051649122807	6.38880701754384	1.87789473684213	3.1305438596491
379	678	3.986	2.077	11.324	4.327	5.613	15.32366667	15.29633333	23.7883333333333	12.8973333333333	18.0096666666667	2.02033333333333	20.5006666666667	18.6723333333333	12.7146666666667	3.261	1.714	5.115	5.90566666666667	5.18333333333333	6.28333333333333	12.0776666666667	0.186666666666667	0.162	1.14	5.19966666666667	2.78433333333333	1.54033333333333	0.162666666666667	6.07566666666667	3.887	8.348	8.06066666666667	10.7096666666667	12.9926666666667	12.126	0	0.0556666666666667	32.8633333333333	1.71233333333333	0.0913333333333333	0.324	0.312	2.84866666666667	3.16566666666667	10.8966666666667	6.24	1.84166666666667	2.77166666666667
380	679	4.624314815	2.4	11.88331481	4.913444444	6.232888889	15.90098148	16.00451852	23.8438703703704	12.7283148148148	17.8475925925926	1.78877777777777	20.3558333333333	18.5319074074074	12.5274629629629	3.21964814814819	1.73551851851855	5.02042592592596	5.97500000000004	5.30318518518521	6.41837037037041	12.2336666666667	0.225962962962957	0.118277777777788	1.05575925925928	5.42307407407407	3.05081481481482	1.63429629629629	0.324999999999993	6.20329629629628	4.00974074074075	8.54253703703705	8.15125925925927	11.1777962962963	13.2439444444444	12.4664814814815	0.0391296296296262	0.335777777777775	33.1684444444445	2.10225925925924	0.13325925925926	0.60127777777775	0.439037037037024	2.65779629629626	3.14642592592591	10.8935555555555	6.12061111111107	1.60425925925924	2.54270370370368
381	680	4.718403509	2.499070175	12.31780702	5.016526316	6.612157895	16.23931579	16.4867193	24.0777719298246	12.8863333333333	18.1742456140351	1.96512280701755	20.3677368421053	18.8714385964912	12.9168245614035	3.2327894736842	2.05121052631579	5.23670175438596	6.30477192982456	5.62954385964912	6.62652631578947	12.702649122807	0.295105263157893	0.040929824561399	1.10728070175438	5.47438596491227	3.16231578947368	1.55349122807017	0.505491228070163	6.25480701754385	4.00019298245614	8.57115789473682	8.18759649122805	11.2449824561403	13.3171578947368	12.4034210526316	0	0.336491228070185	33.2109298245614	1.97940350877195	0.0204385964912363	0.609982456140361	0.293982456140365	2.87105263157892	3.15184210526314	11.4495263157894	6.47245614035085	1.88036842105261	3.05785964912277
382	681	4.376017544	2.177859649	12.05257895	4.547508772	6.150070175	16.16003509	16.24940351	24.3527543859649	13.1232631578947	18.3471578947368	2.05512280701753	20.6057192982456	19.1978596491228	13.1554912280702	2.9760701754386	1.90163157894737	5.16466666666666	6.28442105263158	5.69522807017545	6.45891228070175	12.4525614035088	0.570473684210525	0.472894736842109	1.32412280701754	5.54342105263157	3.23207017543859	1.83342105263158	0.761666666666665	6.51842105263158	4.04575438596491	8.7379298245614	8.41959649122807	11.2187543859649	13.3170526315789	12.6230877192982	0.0388947368421061	0.390385964912283	33.800052631579	2.18059649122808	0.225333333333333	0.784561403508772	0.368263157894732	2.81215789473684	2.93092982456141	11.4762807017544	6.35621052631578	1.82449122807019	2.96912280701755
383	682	4.376333333	2.101157895	11.69568421	4.274614035	5.94445614	16.08364912	16.04180702	24.474947368421	13.1662807017544	18.4844912280702	1.92010526315789	20.7854912280702	19.252947368421	13.1995263157895	3.03119298245615	1.8897543859649	5.33677192982456	6.25768421052632	5.78668421052631	6.64235087719298	12.6459298245614	0.37003508771932	0.501912280701764	1.04945614035089	5.27264912280704	2.92840350877195	1.71798245614037	0.482614035087732	6.63973684210528	4.11361403508774	8.89263157894739	8.50010526315792	11.359	13.4675263157895	12.7937719298246	0.114035087719294	0.064754385964912	33.6790877192982	2.04082456140349	0.11408771929824	0.417719298245613	0.327684210526309	2.71800000000001	2.95075438596492	11.2001403508772	6.15357894736844	1.51856140350879	2.88812280701756
384	683	4.256833333	2.350833333	11.6925	4.379333333	6.138833333	16.01483333	16.10683333	24.4095	12.9918333333333	18.4685	1.70716666666667	20.439	19.0045	12.8188333333333	3.5735	2.306	5.80183333333333	6.58783333333333	6.05983333333333	7.14916666666667	13.2576666666667	0.100166666666667	0.176	0.8065	4.928	2.62083333333333	1.535	0.2485	6.29483333333333	4.168	8.70633333333333	8.2375	11.2328333333333	13.4301666666667	12.729	0.0418333333333333	0	33.212	1.7585	0.1175	0.082	0.179166666666667	2.821	2.87083333333333	11.1963333333333	5.93566666666667	1.64133333333333	2.96233333333333
385	684	4.352263158	2.483333333	11.88987719	4.579473684	6.291087719	16.13596491	16.22017544	24.4490175438597	13.0794561403509	18.694	2.08507017543861	20.3763157894737	19.0172631578947	13.0050350877193	3.84698245614036	2.53077192982456	5.84268421052631	6.79956140350878	6.23792982456141	7.25208771929825	13.3827543859649	0.0135614035087628	0.210666666666658	0.967999999999997	4.94236842105263	2.73471929824562	1.75642105263158	0.466105263157896	6.29436842105263	4.63342105263158	8.67891228070175	8.26863157894736	11.3679122807018	13.4869298245614	12.8628596491228	0	0	33.2482807017544	1.64796491228073	0.161719298245613	0.23014035087722	0.146807017543868	2.81840350877195	2.59692982456141	11.1136315789474	5.84108771929825	1.70691228070178	2.7560350877193
386	685	4.550263158	2.620859649	12.07080702	4.688473684	6.382807018	16.45589474	16.32580702	24.7487368421053	13.6953684210526	19.3479298245614	2.37356140350877	20.7310175438597	19.6726666666667	13.4264385964912	3.27500000000001	2.12301754385966	5.36112280701756	6.0852456140351	5.64459649122809	6.70668421052632	12.8021929824562	0.167736842105267	0.30226315789474	1.09626315789474	5.29910526315789	2.92094736842105	1.66531578947369	0.505894736842106	6.61878947368421	4.81521052631578	8.89054385964911	8.54633333333333	11.5910877192982	13.752	12.8684912280702	0	0.0879999999999944	33.5099824561403	1.81457894736842	0.0986842105263104	0.458684210526306	0.3607894736842	2.82708771929824	2.8968947368421	11.1831754385965	6.11198245614035	1.59124561403508	2.79010526315789
387	686	4.462701754	2.533859649	11.93885965	4.566333333	6.407824561	16.26424561	16.22024561	24.5699298245614	13.540701754386	19.2512631578947	2.07201754385964	20.7896140350877	19.7094385964912	13.2590350877193	3.14901754385965	2.05561403508772	5.24547368421053	6.16031578947369	5.4309298245614	6.62245614035088	12.8461403508772	0.354210526315789	0.288333333333318	1.33022807017543	5.60963157894736	3.06198245614033	1.65368421052631	0.542403508771923	6.50638596491227	4.56201754385964	8.89942105263157	8.64945614035088	11.5862105263158	13.8154210526316	13.0020175438596	0.098719298245614	0.284210526315793	33.432596491228	2.04492982456139	0.214421052631575	0.399789473684204	0.494035087719289	2.60361403508771	3.08066666666666	11.3562807017544	6.18110526315788	1.65321052631576	2.74738596491227
388	687	4.484578947	2.496929825	12.01914035	4.597192982	6.438315789	16.33008772	16.09438596	24.7321929824561	13.3061578947368	19.2581228070175	2.09649122807018	21.1650877192982	19.5961929824561	13.6563859649123	3.72745614035088	2.27535087719299	5.80284210526316	6.64571929824561	5.90319298245614	6.95287719298247	13.1917192982456	0.128701754385981	0.135596491228091	1.15926315789477	5.26410526315792	2.91840350877194	1.70278947368425	0.250824561403531	6.55826315789472	4.49191228070176	9.01664912280702	8.91954385964911	11.6513157894737	13.9917894736842	13.0897192982456	0	0.116596491228057	33.0593859649123	1.95380701754386	0.0280350877192938	0.0731578947368432	0.169824561403511	2.55647368421052	2.83324561403508	11.382350877193	5.76729824561403	1.58931578947369	2.51871929824561
389	688	4.40954386	2.482192982	12.071	4.547087719	6.456438596	16.47642105	16.14308772	25.097350877193	13.4648947368421	19.3160175438596	2.20933333333333	21.1305087719298	19.6884912280702	13.7533157894737	4.0170701754386	2.53552631578947	6.20782456140351	6.83987719298246	6.156	7.20994736842105	13.4501578947368	0.020684210526315	0.148842105263155	1.06784210526315	5.19312280701754	2.77650877192982	1.77008771929824	0.380105263157889	6.81601754385965	4.68185964912281	9.25054385964912	9.11278947368421	11.7531578947368	14.1402631578947	13.1958421052632	0	0.0687894736842134	33.1285964912281	2.0041052631579	0.0563333333333363	0.287175438596495	0.253087719298247	2.98764912280701	3.07617543859649	11.415	5.99380701754385	1.5688947368421	2.64538596491227
390	689	4.373298246	2.304912281	11.93642105	4.296526316	6.322754386	16.28124561	16.29887719	25.2224385964912	13.7588070175439	19.4098771929825	2.44296491228071	21.1099649122807	20.141649122807	13.5891754385965	3.86012280701755	2.60887719298246	6.19866666666667	6.81408771929825	6.14640350877194	7.55447368421052	13.4785263157895	0.521175438596478	0.957701754385961	1.66775438596491	5.99029824561401	3.44207017543859	2.35659649122806	1.2708245614035	6.96359649122807	4.72701754385966	9.31247368421053	8.78628070175438	11.7688596491228	14.3888421052632	13.2797192982456	0.0260526315789501	0.0724210526315958	33.4188596491228	2.16619298245615	0.351666666666692	0.50836842105263	0.596824561403534	3.28778947368421	3.27042105263157	11.5140526315789	6.21770175438598	1.70773684210526	2.79836842105265
391	690	4.3265	2.16512963	11.98792593	4.361574074	6.124537037	16.32109259	16.384	24.8771851851852	13.7560740740741	19.662037037037	2.3821111111111	21.2110185185185	20.2497037037037	13.8059074074074	3.65651851851851	2.39975925925923	5.92179629629628	6.58848148148148	6.08668518518518	7.35888888888887	13.3322222222222	0.549388888888911	0.925425925925926	1.68577777777781	5.82866666666669	3.47285185185189	2.13075925925926	1.02081481481482	6.82627777777779	4.60674074074076	9.19059259259259	8.5547222222222	11.7242777777778	14.3182777777778	13.186962962963	0.155685185185221	0.21792592592596	33.7635555555556	2.2485555555556	0.504074074074111	0.644074074074114	0.835425925925967	3.45072222222222	3.23092592592593	11.6429074074074	6.09098148148149	1.7558888888889	2.7917962962963
392	691	4.631754386	2.613877193	12.66805263	4.864719298	6.527982456	16.90868421	16.77535088	25.0780175438597	13.844649122807	19.602350877193	2.1571403508772	21.0637368421053	20.0870526315789	13.7594912280702	3.85015789473684	1.99591228070176	5.81738596491228	6.71915789473685	6.16489473684211	7.12428070175438	13.4343333333333	0.207298245614034	0.34077192982456	1.26875438596491	5.49998245614035	3.2198245614035	1.73719298245614	0.332684210526316	6.66689473684211	4.57045614035088	9.29221052631579	8.62156140350877	11.7082456140351	14.0497894736842	13.2736315789474	0.28136842105263	0.420894736842105	33.9728070175439	2.42577192982456	0.3600701754386	0.976982456140352	0.922684210526322	3.81424561403509	3.74278947368421	12.4386315789474	6.86970175438597	2.28370175438597	3.21838596491228
393	692	5.040684211	2.884035088	12.85780702	5.123350877	7.037350877	17.26545614	17.07863158	25.3599473684211	14.0567719298246	19.6935614035088	2.15575438596494	21.0287192982456	20.137350877193	13.6992105263158	3.74322807017543	1.76535087719298	5.92459649122806	6.47536842105261	5.92621052631579	7.12835087719297	13.5397192982456	0.156385964912304	0.268350877192995	1.25184210526317	5.71666666666668	3.34292982456141	1.88322807017546	0.473614035087759	6.64164912280703	4.53973684210527	9.17652631578949	8.5376315789474	11.5849298245614	14.1296140350877	13.1972105263158	0.0913859649122784	0.32122807017544	33.7939298245614	2.32914035087719	0.122298245614021	0.68729824561404	0.525947368421051	3.83064912280702	4.02228070175438	12.6673684210526	7.15278947368422	2.25017543859648	3.58591228070176
394	693	4.661614035	2.211421053	12.24421053	4.46754386	6.621789474	16.66722807	16.72482456	24.8935964912281	13.7262807017544	19.8149649122807	1.74336842105267	20.9744736842106	20.1198070175439	13.6061052631579	3.44501754385964	2.37061403508773	6.09471929824562	6.34668421052632	5.89456140350878	7.17857894736843	13.686649122807	0.177596491228074	0.307964912280715	1.54640350877196	5.67719298245613	3.2244736842105	1.71135087719299	0.688368421052631	6.38415789473686	4.49200000000002	9.02156140350879	8.44594736842106	11.277649122807	13.8716666666667	12.8121052631579	0.00884210526315978	0.197228070175439	33.6125614035088	1.91296491228069	0.109157894736869	0.413157894736841	0.449789473684203	3.3828771929824	3.46924561403507	12.2526666666666	6.6734035087719	1.74852631578944	3.29245614035085
395	694	4.433666667	2.104	12.24333333	4.132666667	6.496333333	16.50566667	16.855	24.896	13.5103333333333	19.4896666666667	1.658	21.1746666666667	20.3106666666667	13.3083333333333	3.73233333333333	2.69566666666667	6.097	6.739	6.354	7.33033333333333	13.8956666666667	0.0576666666666667	0.0646666666666667	1.38633333333333	5.34066666666667	2.926	1.33233333333333	0.225	6.72466666666667	4.588	8.97333333333333	8.52333333333333	11.487	14.036	12.9696666666667	0.0593333333333333	0.00433333333333333	33.3703333333333	1.52333333333333	0	0.334333333333333	0.192	3.11166666666667	3.133	12.381	6.72666666666667	2.05833333333333	3.25966666666667
396	695	4.786578947	2.81054386	12.68354386	4.883157895	6.857824561	17.28735088	17.47908772	25.580298245614	14.1390526315789	20.0047368421052	2.29522807017539	21.5902280701754	20.8530877192983	13.6835263157895	3.88575438596493	2.472	5.93884210526317	6.94624561403511	6.17719298245614	7.61812280701754	14.0442280701755	0.0627719298245669	0.149912280701738	1.42742105263156	5.29801754385964	2.84164912280702	1.44747368421054	0.0801052631578952	7.09166666666665	4.88915789473685	9.35950877192982	8.89084210526317	11.836947368421	14.5027894736842	13.5482807017544	0	0	33.3320877192983	1.31285964912283	0	0.0484385964912325	0.0818070175438703	2.95212280701754	3.13773684210525	12.3159298245614	6.55077192982456	2.25817543859648	3.26035087719299
397	696	5.100017544	3.007877193	12.90535088	5.240964912	6.940701754	18.1734386	17.57775439	25.7569298245614	14.2182280701755	20.0348771929825	2.32505263157896	21.5858245614035	21.0141929824561	14.0413684210527	3.96666666666665	2.35549122807018	6.11594736842106	7.39770175438595	6.04978947368418	7.47891228070176	14.0980350877193	0.0296140350877104	0.176192982456135	1.40884210526313	5.47050877192982	3.00991228070176	1.68221052631579	0.280631578947351	6.71554385964908	4.75878947368417	9.42347368421049	9.01403508771928	11.6731403508772	14.3033333333333	13.352596491228	0	0	33.4539298245614	1.53133333333335	0	0.006964912280693	0.265649122807031	2.73489473684204	3.07238596491223	12.0341403508771	6.57168421052625	1.70782456140343	3.07078947368413
398	697	4.59054386	2.377175439	12.53940351	4.907894737	6.75754386	17.85708772	17.4202807	25.4057368421053	13.5399122807018	19.6643157894737	1.85154385964912	21.1817719298246	20.5355087719298	13.8746140350877	3.50401754385965	2.17105263157895	5.93936842105263	7.145	6.08187719298246	7.22575438596492	13.8638771929825	0	0	0.915912280701753	5.29373684210526	2.64114035087719	1.38091228070175	0.021684210526313	6.59868421052631	4.65677192982456	8.79801754385965	9.01008771929824	11.5357543859649	13.9098245614035	13.0223333333333	0.0628947368421117	0.189526315789479	33.6977368421053	1.82922807017544	0.0444035087719322	0.416964912280709	0.267982456140353	2.60354385964912	2.77905263157895	12.139298245614	6.66370175438596	1.16485964912281	2.92543859649123
399	698	4.285	2.195210526	12.46342105	4.564719298	6.854333333	17.37180702	17.44722807	25.7024736842105	13.6422807017544	20.2545614035088	1.83519298245613	21.5358245614035	20.8554210526316	14.104	3.55742105263157	2.36782456140349	6.0727192982456	6.99424561403507	6.21394736842106	7.5574035087719	13.835350877193	0	0	0.861052631578972	5.6553157894737	2.67963157894738	1.48428070175441	0.0160350877193084	6.7739122807018	4.64131578947371	8.91833333333336	9.14605263157897	11.8172807017544	13.9737894736842	13.3629473684211	0.0632456140350958	0.175736842105278	34.5012105263158	2.15868421052633	0.130578947368437	0.427105263157907	0.518105263157896	2.83784210526319	3.08285964912285	12.4044736842106	6.64324561403513	1.654701754386	2.88615789473687
400	699	4.434491228	2.413333333	12.48850877	4.610070175	6.744684211	17.27482456	17.40521053	25.9689473684211	13.9617543859649	20.430649122807	1.74891228070176	21.7352456140351	21.1246842105263	14.3172456140351	3.91878947368421	2.55435087719299	6.37682456140352	7.23321052631579	6.60485964912281	7.81868421052631	13.9372456140351	0	0	0.996070175438612	5.67543859649124	3.02807017543861	1.56671929824563	0.120017543859654	7.10022807017543	4.93180701754385	9.56647368421052	9.42684210526315	12.311350877193	14.4255614035088	13.7252807017544	0.0275614035087682	0.341666666666669	34.4910350877193	2.30056140350878	0.133403508771936	0.470614035087724	0.716719298245639	2.95408771929823	3.42019298245615	12.8073859649123	7.01943859649123	2.11256140350879	3.2099649122807
401	700	4.618111111	2.474740741	12.59181481	4.975444444	6.916462963	17.54598148	17.63175926	25.7721296296296	13.8117777777778	20.2628703703704	1.76935185185185	21.5815185185185	20.9658148148148	14.2650555555556	3.46118518518518	2.12290740740741	5.91087037037037	6.91762962962963	6.26835185185185	7.33679629629629	13.6037592592593	0.0579444444444441	0.0907222222222224	1.24674074074074	5.7557037037037	3.34883333333333	1.59690740740741	0.200537037037037	6.96387037037037	4.96094444444445	9.60481481481482	9.28692592592593	12.1712592592593	14.4186296296296	13.5755740740741	0	0.296148148148148	34.2624444444444	2.05651851851852	0.0242407407407402	0.483537037037034	0.437370370370368	3.05362962962963	3.47838888888889	12.9340925925926	7.12164814814815	1.98216666666667	3.25048148148148
[truncated: 232 more columns]
